# Supplementary material for: Medioresinol from Eucommiae cortex improves myocardial infarction-induced heart failure through activation of the PI3K/AKT/mTOR pathway: A network analysis and experimental study
Source: PLoS One. 2024 Sep 27;19(9):e0311143. doi: 10.1371/journal.pone.0311143 (PMC11433142; doi:10.1371/journal.pone.0311143)
Supplement: S1 Table — (XLSX) [file pone.0311143.s001.xlsx]

## Sheet: Sheet1
Mol ID	Molecule Name	MW	OB (%)	DL
MOL005727	MIPK	86.15	74.51	0
MOL003985	2-Caren-10-al	150.24	44.74	0.04
MOL009017	3-Furyl-2-ethylacrolein	150.19	52.96	0.02
MOL003520	Damascenone	190.31	36.42	0.05
MOL009006	(4aS,8aR)-3-isopropylidene-8a-methyl-5-methylene-2-decalinone	218.37	20.33	0.09
MOL009523	3-Ethynylphenol	118.14	28.24	0.01
MOL000514	Nonacosane	408.89	8.12	0.39
MOL002773	beta-carotene	536.96	37.18	0.58
MOL000705	WLN: VH6	114.21	19.58	0
MOL009045	Methyl 2-chloroacrylate	120.54	61	0
MOL009026	Civetone	250.47	16.01	0.13
MOL003374	Urushiol III	316.53	3.57	0.24
MOL000920	LINALOOL (D)	154.28	38.28	0.02
MOL000089	catechol	110.12	29.86	0.01
MOL000860	stearic acid	284.54	17.82	0.14
MOL001285	octanol	130.26	21.05	0.01
MOL000667	1-hexanol	102.2	22.04	0
MOL009043	SPBio_000310	222.36	18.43	0.13
MOL000012	Arachic acid	312.6	16.65	0.19
MOL001640	NON	172.3	26.73	0.02
MOL000663	lignoceric acid	368.72	14.9	0.33
MOL000069	palmitic acid	256.48	19.29	0.09
MOL001393	myristic acid	228.42	21.18	0.06
MOL000358	beta-sitosterol	414.79	36.91	0.75
MOL000659	Montanic acid	424.84	13.68	0.46
MOL000131	EIC	280.5	41.9	0.14
MOL001504	(E,7R,11S)-3,7,11,15-tetramethylhexadec-2-en-1-ol	296.6	33.82	0.13
MOL008866	16-Triacontanol	438.92	11.19	0.49
MOL000432	linolenic acid	278.48	45	0.14
MOL000983	n-Triacontanol	438.92	10.45	0.45
MOL000106	PYG	126.12	22.97	0.02
MOL009048	cis-pinosylvin	212.26	60.67	0.08
MOL009025	3-[4-(1H-indol-3-yl)-3H-thiazol-2-ylidene]indole	315.42	17.42	0.47
MOL009030	Dehydrodieugenol	326.42	30.1	0.23
MOL002049	Ferulaldehyde	178.2	49.25	0.04
MOL001429	2,6-Dimethoxyquinol	170.18	43.42	0.04
MOL000443	Erythraline	297.38	49.17	0.55
MOL004095	Cinnamic acid, 3,4-dimethoxy- (8CI)	208.23	63.86	0.06
MOL002558	Skimmetin	162.15	27.37	0.05
MOL001500	LOLIOLIDE	196.27	44.66	0.07
MOL009049	(4S,5S)-4-hydroxy-5-pentyloxolan-2-one	172.25	29.36	0.03
MOL000397	cis-p-Coumarate	164.17	45.98	0.03
MOL001551	Trochol	442.8	15.47	0.77
MOL009015	(-)-Tabernemontanine	354.49	58.66	0.6
MOL008392	6,6'-Dimethoxygossypol	550.7	8.93	0.86
MOL009018	MHP	166.19	46.6	0.03
MOL000211	Mairin	456.78	55.37	0.77
MOL005371	Nonacosanediol-6,8	188.35	17.79	0.03
MOL009047	(+)-Eudesmin	386.48	33.28	0.62
MOL009031	Cinchonan-9-al, 6'-methoxy-, (9R)-	324.46	68.21	0.4
MOL000771	p-coumaric acid	164.17	43.29	0.03
MOL009039	ZINC00394284	198.24	51.89	0.05
MOL004549	M-COUMARIC ACID	164.17	49.53	0.03
MOL000114	vanillic acid	168.16	35.47	0.04
MOL000511	ursolic acid	456.78	16.77	0.75
MOL001952	Sinapyl alcohol	210.25	10.23	0.06
MOL009055	hirsutin_qt	345.35	49.81	0.37
MOL002650	Coniferol	180.22	44.88	0.04
MOL007563	Yangambin	446.54	57.52	0.8
MOL009027	Cyclopamine	411.69	55.42	0.82
MOL009044	Melafolone	400.46	5.47	0.39
MOL000360	FER	194.2	39.55	0.05
MOL000105	protocatechuic acid	154.13	25.36	0.03
MOL003088	HYKOP	182.19	32.78	0.04
MOL004987	11-deoxyglycyrrhetic acid	456.78	16.2	0.75
MOL009042	Helenalin	262.33	77.01	0.19
MOL009059	trans-4-Hydroxycyclohexane-1-carboxylic acid	144.19	79.29	0.02
MOL001842	Pinoresinol	358.42	4.25	0.51
MOL000223	caffeic acid	180.17	25.76	0.05
MOL005386	Vulgarin	264.35	29.21	0.19
MOL000748	HMF	126.12	45.06	0.01
MOL009009	(+)-medioresinol	388.45	87.18	0.61
MOL002058	40957-99-1	388.45	57.2	0.61
MOL009057	liriodendrin_qt	450.48	53.13	0.79
MOL000396	(+)-Syringaresinol	418.48	3.29	0.72
MOL007770	reptoside_qt	228.27	118.86	0.1
MOL009024	Chlorogenin	432.71	15.16	0.78
MOL000481	genistein	270.25	17.93	0.21
MOL003214	Dunnisinin	226.25	30.68	0.12
MOL005888	Ombuin	330.31	14.12	0.33
MOL007059	3-beta-Hydroxymethyllenetanshiquinone	294.32	32.16	0.4
MOL009021	Ajugoside_qt	228.27	78.5	0.09
MOL000422	kaempferol	286.25	41.88	0.24
MOL006709	AIDS214634	374.42	92.42	0.54
MOL011604	Syringetin	346.31	36.82	0.37
MOL003320	(-)-Olivir	376.44	7.37	0.4
MOL000073	ent-Epicatechin	290.29	48.95	0.24
MOL001794	MAE	116.08	65.05	0.01
MOL003355	olivil	376.44	7.37	0.4
MOL004367	olivil	376.44	62.22	0.4
MOL009041	Harpagoside_qt	332.38	21.71	0.31
MOL000098	quercetin	302.25	46.43	0.27
MOL007750	Harpagide 7-acetate_qt	244.27	102.06	0.11
MOL012305	1-Deoxyeucommiol	172.25	11.24	0.03
MOL001491	(-)-(7R,8S)-Dihydrodehydrodiconiferyl alcohol	360.44	9.67	0.39
MOL009051	Ulmoside_qt	186.23	92.8	0.06
MOL009053	4-[(2S,3R)-5-[(E)-3-hydroxyprop-1-enyl]-7-methoxy-3-methylol-2,3-dihydrobenzofuran-2-yl]-2-methoxy-phenol	358.42	50.75	0.39
MOL001648	genipin	226.25	26.06	0.09
MOL009005	(+-)-Threo-guaiacylglycerol	214.24	11.8	0.06
MOL000740	(+)-Cycloolivil	376.44	24.5	0.42
MOL008240	(E)-3-[4-[(1R,2R)-2-hydroxy-2-(4-hydroxy-3-methoxy-phenyl)-1-methylol-ethoxy]-3-methoxy-phenyl]acrolein	374.42	56.31	0.36
MOL009029	Dehydrodiconiferyl alcohol 4,gamma'-di-O-beta-D-glucopyanoside_qt	358.42	51.44	0.39
MOL009046	Chlorogenic acid methyl ester	368.37	9.96	0.35
MOL001669	geniposidie acid_qt	212.22	30.96	0.08
MOL009052	(2S)-2-ammonio-6-ureidohexanoate	189.25	40.03	0.04
MOL009023	Aucubin_qt	184.21	111.16	0.06
MOL009034	Eucommiol	188.25	40.16	0.04
MOL001955	Heriguard	354.34	11.93	0.32
MOL009007	Eucommin A	550.61	30.51	0.84
MOL002649	Coniferin	342.38	10.27	0.27
MOL009020	[(1S,4aR,5S,7S,7aS)-5-hydroxy-7-methyl-1-[(2S,3R,4S,5S,6R)-3,4,5-trihydroxy-6-(hydroxymethyl)oxan-2-yl]oxy-4a,5,6,7a-tetrahydro-1H-cyclopenta[c]pyran-7-yl] ethanoate	390.43	6.59	0.44
MOL009011	(+)-Pinoresinol-.beta.-D-glucoside	520.58	25.55	0.89
MOL000347	Syrigin	372.41	14.63	0.32
MOL005922	Acanthoside B	580.64	43.35	0.76
MOL009032	Threo-dihydroxydehydrodiconiferyl alcohol	392.44	27.85	0.47
MOL007769	reptoside	390.43	4.28	0.44
MOL000561	Astragalin	448.41	14.02	0.73
MOL006370	5-o-caffeoylquinic acid	354.34	19.61	0.32
MOL009040	harpagoside	494.54	15.53	0.82
MOL006708	(2S,3R,4S,5S,6R)-2-[4-[(1R,3aR,4S,6aS)-6a-hydroxy-4-(4-hydroxy-3-methoxyphenyl)-3,3a,4,6-tetrahydro-1H-furo[4,3-c]furan-1-yl]-2-methoxyphenoxy]-6-(hydroxymethyl)oxane-3,4,5-triol	536.58	28.53	0.86
MOL000437	Hirsutrin	464.41	1.85	0.76
MOL009019	(2R,3R)-3-hydroxyproline	131.15	99.24	0.02
MOL009004	(2S,3R,4S,5S,6R)-2-[4-[(1S,3aS,4R,6aR)-3a-hydroxy-4-(4-hydroxy-3-methoxyphenyl)-3,4,6,6a-tetrahydro-1H-furo[4,3-c]furan-1-yl]-2-methoxyphenoxy]-6-(hydroxymethyl)oxane-3,4,5-triol	536.58	28.95	0.85
MOL007749	[(1S,4aS,5R,7S,7aS)-4a,5-dihydroxy-7-methyl-1-[(2S,3R,4S,5S,6R)-3,4,5-trihydroxy-6-(hydroxymethyl)oxan-2-yl]oxy-1,5,6,7a-tetrahydrocyclopenta[c]pyran-7-yl] ethanoate	406.43	12.39	0.47
MOL009014	(2S,3R,4S,5S,6R)-2-[4-[(2S,3R,4S)-4-hydroxy-4-[(4-hydroxy-3-methoxyphenyl)methyl]-3-(hydroxymethyl)oxolan-2-yl]-2-methoxyphenoxy]-6-(hydroxymethyl)oxane-3,4,5-triol	538.6	24.59	0.81
MOL004557	geniposide	388.41	14.64	0.44
MOL009037	Genioisidic acid	374.38	7.12	0.4
MOL004527	Isomangiferin	422.37	29.35	0.74
MOL001668	Geniposidic acid	374.38	19.58	0.4
MOL009012	(2S,3R,4S,5S,6R)-2-[4-[[(3S,4R,5S)-3-hydroxy-5-(4-hydroxy-3-methoxyphenyl)-4-(hydroxymethyl)oxolan-3-yl]methyl]-2-methoxyphenoxy]-6-(hydroxymethyl)oxane-3,4,5-triol	538.6	25.44	0.81
MOL000415	rutin	610.57	3.2	0.68
MOL003735	aucubin	346.37	4.16	0.33
MOL009054	hirsutin	669.67	27.75	0.6
MOL009058	quercetin-3-sophoroside	626.57	3.36	0.66
MOL009036	Eucommioside	350.41	1.59	0.27
MOL009050	Ulmoside	510.55	13.13	0.84
MOL009010	(+)-Pinoresinol-di-O-β-D-glucoside	682.74	3.06	0.33
MOL009035	Eucommioside-II	350.41	1.52	0.25
MOL009033	(2R,3S)-2-amino-3-hydroxy-succinic acid	149.12	65.15	0.02
MOL009008	(+)-Medioresinol di-O-beta-D-glucopyranoside	712.77	8.3	0.31
MOL009028	Dehydrodiconiferyl alcohol 4,gamma'-di-O-beta-D-glucopyanoside	682.74	14.27	0.47
MOL009003	(2S,3R,4S,5S,6R)-2-[4-[(1R,3aR,4S,6aS)-6a-hydroxy-4-[3-methoxy-4-[(2S,3R,4S,5S,6R)-3,4,5-trihydroxy-6-(hydroxymethyl)oxan-2-yl]oxyphenyl]-3,3a,4,6-tetrahydro-1H-furo[4,3-c]furan-1-yl]-2-methoxyphenoxy]-6-(hydroxymethyl)oxane-3,4,5-triol	698.74	6.98	0.33
MOL009013	(2S,3R,4S,5S,6R)-2-[4-[(2S,3R,4S)-4-hydroxy-3-(hydroxymethyl)-4-[[3-methoxy-4-[(2S,3R,4S,5S,6R)-3,4,5-trihydroxy-6-(hydroxymethyl)oxan-2-yl]oxyphenyl]methyl]oxolan-2-yl]-2-methoxyphenoxy]-6-(hydroxymethyl)oxane-3,4,5-triol	700.76	6.94	0.46
MOL001886	Tar	150.1	66.37	0.02
MOL006356	sorbitol	182.2	1.19	0.03
MOL009038	GBGB	550.57	45.57	0.82
MOL009056	liriodendrin	1099.11	7.78	0.09
MW, Molecular Weight; OB, Oral Bioavailability; DL, Drug-likeness
