# Supplementary material for: Medioresinol from Eucommiae cortex improves myocardial infarction-induced heart failure through activation of the PI3K/AKT/mTOR pathway: A network analysis and experimental study
Source: PLoS One. 2024 Sep 27;19(9):e0311143. doi: 10.1371/journal.pone.0311143 (PMC11433142; doi:10.1371/journal.pone.0311143)
Supplement: S2 Table — (XLSX) [file pone.0311143.s002.xlsx]

## Sheet: The 1513 connections formed bet
The 1513 connections formed between the 24 compounds and 581 targets
Compound Name	CAS/CID/Ichkey	Target Protein	Uniprot ID	DL Value	Probability
beta-sitosterol	83-46-5	HMG-CoA reductase	P04035	0.75	0.680955
beta-sitosterol	83-46-5	Cytochrome P450 51 (by homology)	Q16850	0.75	0.680955
beta-sitosterol	83-46-5	Androgen Receptor	P10275	0.75	0.656004
beta-sitosterol	83-46-5	Niemann-Pick C1-like protein 1	Q9UHC9	0.75	0.647647
beta-sitosterol	83-46-5	LXR-alpha	Q13133	0.75	0.622656
3-beta-Hydroxymethyllenetanshiquinone	83145-47-5	Cocaine esterase	O00748	0.4	1
3-beta-Hydroxymethyllenetanshiquinone	83145-47-5	Telomerase reverse transcriptase	O14746	0.4	1
3-beta-Hydroxymethyllenetanshiquinone	83145-47-5	Carbonic anhydrase 12	O43570	0.4	1
3-beta-Hydroxymethyllenetanshiquinone	83145-47-5	Estrogen receptor	P03372	0.4	1
olivil	2955-23-9	Acetylcholinesterase	P04058	0.4	1
3-beta-Hydroxymethyllenetanshiquinone	83145-47-5	Cytochrome P450 1A2	P05177	0.4	1
3-beta-Hydroxymethyllenetanshiquinone	83145-47-5	Alkaline phosphatase, tissue-nonspecific isozyme	P05186	0.4	1
3-beta-Hydroxymethyllenetanshiquinone	83145-47-5	Multidrug resistance protein 1	P08183	0.4	1
3-beta-Hydroxymethyllenetanshiquinone	83145-47-5	Receptor-type tyrosine-protein phosphatase C	P08575	0.4	1
3-beta-Hydroxymethyllenetanshiquinone	83145-47-5	Arachidonate 5-lipoxygenase	P09917	0.4	1
3-beta-Hydroxymethyllenetanshiquinone	83145-47-5	Serine/threonine-protein kinase pim-1	P11309	0.4	1
3-beta-Hydroxymethyllenetanshiquinone	83145-47-5	Aromatase	P11511	0.4	1
olivil	2955-23-9	Sodium/glucose cotransporter 1	P13866	0.4	1
3-beta-Hydroxymethyllenetanshiquinone	83145-47-5	Estradiol 17-beta-dehydrogenase 1	P14061	0.4	1
3-beta-Hydroxymethyllenetanshiquinone	83145-47-5	Macrophage migration inhibitory factor	P14174	0.4	1
3-beta-Hydroxymethyllenetanshiquinone	83145-47-5	Aldose reductase	P15121	0.4	1
3-beta-Hydroxymethyllenetanshiquinone	83145-47-5	Arachidonate 15-lipoxygenase	P16050	0.4	1
3-beta-Hydroxymethyllenetanshiquinone	83145-47-5	Amine oxidase [flavin-containing] A	P21397	0.4	1
3-beta-Hydroxymethyllenetanshiquinone	83145-47-5	Carbonic anhydrase 4	P22748	0.4	1
3-beta-Hydroxymethyllenetanshiquinone	83145-47-5	Prostaglandin G/H synthase 1	P23219	0.4	1
3-beta-Hydroxymethyllenetanshiquinone	83145-47-5	Carbonic anhydrase 6	P23280	0.4	1
3-beta-Hydroxymethyllenetanshiquinone	83145-47-5	Amine oxidase [flavin-containing] B	P27338	0.4	1
3-beta-Hydroxymethyllenetanshiquinone	83145-47-5	Carbonic anhydrase 5A, mitochondrial	P35218	0.4	1
3-beta-Hydroxymethyllenetanshiquinone	83145-47-5	Prostaglandin G/H synthase 2	P35354	0.4	1
3-beta-Hydroxymethyllenetanshiquinone	83145-47-5	Aryl hydrocarbon receptor	P35869	0.4	1
3-beta-Hydroxymethyllenetanshiquinone	83145-47-5	Testosterone 17-beta-dehydrogenase 3	P37058	0.4	1
3-beta-Hydroxymethyllenetanshiquinone	83145-47-5	Estradiol 17-beta-dehydrogenase 2	P37059	0.4	1
3-beta-Hydroxymethyllenetanshiquinone	83145-47-5	Carbonic anhydrase 7	P43166	0.4	1
3-beta-Hydroxymethyllenetanshiquinone	83145-47-5	Dual specificity protein phosphatase 3	P51452	0.4	1
3-beta-Hydroxymethyllenetanshiquinone	83145-47-5	Ribosomal protein S6 kinase alpha-3	P51812	0.4	1
3-beta-Hydroxymethyllenetanshiquinone	83145-47-5	Transcription factor p65	Q04206	0.4	1
3-beta-Hydroxymethyllenetanshiquinone	83145-47-5	Induced myeloid leukemia cell differentiation protein Mcl-1	Q07820	0.4	1
3-beta-Hydroxymethyllenetanshiquinone	83145-47-5	Bcl-2-related protein A1	Q16548	0.4	1
3-beta-Hydroxymethyllenetanshiquinone	83145-47-5	Carbonic anhydrase 13	Q8N1Q1	0.4	1
3-beta-Hydroxymethyllenetanshiquinone	83145-47-5	Estrogen receptor beta	Q92731	0.4	1
3-beta-Hydroxymethyllenetanshiquinone	83145-47-5	G-protein coupled receptor 35	Q9HC97	0.4	1
3-beta-Hydroxymethyllenetanshiquinone	83145-47-5	Toll-like receptor 9	Q9NR96	0.4	1
3-beta-Hydroxymethyllenetanshiquinone	83145-47-5	ATP-binding cassette sub-family G member 2	Q9UNQ0	0.4	1
3-beta-Hydroxymethyllenetanshiquinone	83145-47-5	Carbonic anhydrase 5B, mitochondrial	Q9Y2D0	0.4	1
3-beta-Hydroxymethyllenetanshiquinone	83145-47-5	Tyrosine-protein phosphatase non-receptor type 22	Q9Y2R2	0.4	1
olivil	2955-23-9	Estrogen receptor	P03372	0.4	0.999
3-beta-Hydroxymethyllenetanshiquinone	83145-47-5	DNA (cytosine-5)-methyltransferase 1	P26358	0.4	0.999
3-beta-Hydroxymethyllenetanshiquinone	83145-47-5	Carbonic anhydrase 9	Q16790	0.4	0.999
3-beta-Hydroxymethyllenetanshiquinone	83145-47-5	Steryl-sulfatase	P08842	0.4	0.998
olivil	2955-23-9	Carbonic anhydrase 6	P23280	0.4	0.998
3-beta-Hydroxymethyllenetanshiquinone	83145-47-5	Carbonic anhydrase 14	Q9ULX7	0.4	0.997
3-beta-Hydroxymethyllenetanshiquinone	83145-47-5	Carboxy-terminal domain RNA polymerase II polypeptide A small phosphatase 1	Q9GZU7	0.4	0.996
3-beta-Hydroxymethyllenetanshiquinone	83145-47-5	M-phase inducer phosphatase 2	P30305	0.4	0.994
3-beta-Hydroxymethyllenetanshiquinone	83145-47-5	Tyrosine-protein phosphatase non-receptor type 1	P18031	0.4	0.99
olivil	2955-23-9	Alpha-2C adrenergic receptor	P18825	0.4	0.99
3-beta-Hydroxymethyllenetanshiquinone	83145-47-5	5-hydroxytryptamine receptor 1E	P28566	0.4	0.988
olivil	2955-23-9	Estrogen receptor beta	Q92731	0.4	0.988
olivil	2955-23-9	D(1B) dopamine receptor	P21918	0.4	0.983
3-beta-Hydroxymethyllenetanshiquinone	83145-47-5	Glycogen synthase kinase-3 alpha	P49840	0.4	0.983
olivil	2955-23-9	Carbonic anhydrase 14	Q9ULX7	0.4	0.981
olivil	2955-23-9	Dual specificity protein phosphatase 3	P51452	0.4	0.98
3-beta-Hydroxymethyllenetanshiquinone	83145-47-5	Liver carboxylesterase 1	P23141	0.4	0.975
3-beta-Hydroxymethyllenetanshiquinone	83145-47-5	High affinity cAMP-specific 3',5'-cyclic phosphodiesterase 7A	Q13946	0.4	0.963
3-beta-Hydroxymethyllenetanshiquinone	83145-47-5	Steroid 17-alpha-hydroxylase/17,20 lyase	P05093	0.4	0.955
beta-sitosterol	83-46-5	Cytochrome P450 17A1	P05093	0.75	0.506041
olivil	2955-23-9	Bcl-2-related protein A1	Q16548	0.4	0.943
3-beta-Hydroxymethyllenetanshiquinone	83145-47-5	Phospholipase A2	P04054	0.4	0.938
olivil	2955-23-9	Arachidonate 15-lipoxygenase	P16050	0.4	0.938
3-beta-Hydroxymethyllenetanshiquinone	83145-47-5	Hepatocyte nuclear factor 4-alpha	P41235	0.4	0.938
olivil	2955-23-9	Sphingosine 1-phosphate receptor 2	O95136	0.4	0.93
olivil	2955-23-9	Toll-like receptor 9	Q9NR96	0.4	0.923
olivil	2955-23-9	Multidrug resistance protein 1	P08183	0.4	0.922
3-beta-Hydroxymethyllenetanshiquinone	83145-47-5	Receptor-interacting serine/threonine-protein kinase 2	O43353	0.4	0.919
Cinchonan-9-al, 6'-methoxy-, (9R)-	572-59-8	Butyrylcholinesterase	P06276	0.4	0.905645
Cinchonan-9-al, 6'-methoxy-, (9R)-	572-59-8	P-glycoprotein 1	P08183	0.4	0.905645
Cinchonan-9-al, 6'-methoxy-, (9R)-	572-59-8	Voltage-gated potassium channel subunit Kv1.5	P22460	0.4	0.905645
Cinchonan-9-al, 6'-methoxy-, (9R)-	572-59-8	HERG	Q12809	0.4	0.905645
Cinchonan-9-al, 6'-methoxy-, (9R)-	572-59-8	Sodium channel protein type V alpha subunit	Q14524	0.4	0.905645
(E)-3-[4-[(1R,2R)-2-hydroxy-2-(4-hydroxy-3-methoxy-phenyl)-1-methylol-ethoxy]-3-methoxy-phenyl]acrolein	CID21582571	Perilipin-1	O60240	0.36	1
(E)-3-[4-[(1R,2R)-2-hydroxy-2-(4-hydroxy-3-methoxy-phenyl)-1-methylol-ethoxy]-3-methoxy-phenyl]acrolein	CID21582571	Acetylcholinesterase	P04058	0.36	1
(E)-3-[4-[(1R,2R)-2-hydroxy-2-(4-hydroxy-3-methoxy-phenyl)-1-methylol-ethoxy]-3-methoxy-phenyl]acrolein	CID21582571	Hepatocyte nuclear factor 4-alpha	P41235	0.36	1
(E)-3-[4-[(1R,2R)-2-hydroxy-2-(4-hydroxy-3-methoxy-phenyl)-1-methylol-ethoxy]-3-methoxy-phenyl]acrolein	CID21582571	Perilipin-5	Q00G26	0.36	1
(E)-3-[4-[(1R,2R)-2-hydroxy-2-(4-hydroxy-3-methoxy-phenyl)-1-methylol-ethoxy]-3-methoxy-phenyl]acrolein	CID21582571	ATP-binding cassette sub-family G member 2	Q9UNQ0	0.36	1
(E)-3-[4-[(1R,2R)-2-hydroxy-2-(4-hydroxy-3-methoxy-phenyl)-1-methylol-ethoxy]-3-methoxy-phenyl]acrolein	CID21582571	G-protein coupled receptor 35	Q9HC97	0.36	0.999
(E)-3-[4-[(1R,2R)-2-hydroxy-2-(4-hydroxy-3-methoxy-phenyl)-1-methylol-ethoxy]-3-methoxy-phenyl]acrolein	CID21582571	Toll-like receptor 9	Q9NR96	0.36	0.999
(E)-3-[4-[(1R,2R)-2-hydroxy-2-(4-hydroxy-3-methoxy-phenyl)-1-methylol-ethoxy]-3-methoxy-phenyl]acrolein	CID21582571	COUP transcription factor 2	P24468	0.36	0.998
(E)-3-[4-[(1R,2R)-2-hydroxy-2-(4-hydroxy-3-methoxy-phenyl)-1-methylol-ethoxy]-3-methoxy-phenyl]acrolein	CID21582571	Voltage-dependent N-type calcium channel subunit alpha-1B	Q00975	0.36	0.997
3-beta-Hydroxymethyllenetanshiquinone	83145-47-5	Ras-related C3 botulinum toxin substrate 1	P63000	0.4	0.887
(E)-3-[4-[(1R,2R)-2-hydroxy-2-(4-hydroxy-3-methoxy-phenyl)-1-methylol-ethoxy]-3-methoxy-phenyl]acrolein	CID21582571	Macrophage migration inhibitory factor	P14174	0.36	0.981
(E)-3-[4-[(1R,2R)-2-hydroxy-2-(4-hydroxy-3-methoxy-phenyl)-1-methylol-ethoxy]-3-methoxy-phenyl]acrolein	CID21582571	Carbonic anhydrase 6	P23280	0.36	0.979
(E)-3-[4-[(1R,2R)-2-hydroxy-2-(4-hydroxy-3-methoxy-phenyl)-1-methylol-ethoxy]-3-methoxy-phenyl]acrolein	CID21582571	Carbonic anhydrase 13	Q8N1Q1	0.36	0.97
olivil	2955-23-9	Alpha-2A adrenergic receptor	P08913	0.4	0.872
olivil	2955-23-9	D(1A) dopamine receptor	P21728	0.4	0.868
olivil	2955-23-9	ATP-binding cassette sub-family G member 2	Q9UNQ0	0.4	0.859
3-beta-Hydroxymethyllenetanshiquinone	83145-47-5	Caspase-9	P55211	0.4	0.846
3-beta-Hydroxymethyllenetanshiquinone	83145-47-5	Mitogen-activated protein kinase 10	P53779	0.4	0.824
beta-sitosterol	83-46-5	Nuclear receptor ROR-gamma	P51449	0.75	0.431039
Cyclopamine	4449-51-8	Anti-estrogen binding site (AEBS)	Q15125	0.82	0.3894
3-beta-Hydroxymethyllenetanshiquinone	83145-47-5	Cytochrome P450 2C9	P11712	0.4	0.795
3-beta-Hydroxymethyllenetanshiquinone	83145-47-5	Protein kinase C epsilon type	Q02156	0.4	0.787
3-beta-Hydroxymethyllenetanshiquinone	83145-47-5	Glutamate receptor ionotropic, NMDA 2B	Q13224	0.4	0.774
Erythraline	466-77-3	Neuronal acetylcholine receptor; alpha4/beta2	P17787	0.55	0.522278
Erythraline	466-77-3	Neuronal acetylcholine receptor; alpha4/beta2	P43681	0.55	0.522278
olivil	2955-23-9	COUP transcription factor 2	P24468	0.4	0.702
3-beta-Hydroxymethyllenetanshiquinone	83145-47-5	Glycogen synthase kinase-3 beta	P49841	0.4	0.694
(E)-3-[4-[(1R,2R)-2-hydroxy-2-(4-hydroxy-3-methoxy-phenyl)-1-methylol-ethoxy]-3-methoxy-phenyl]acrolein	CID21582571	cAMP-specific 3',5'-cyclic phosphodiesterase 4B	Q07343	0.36	0.766
quercetin	117-39-5	Carbonic anhydrase XII	O43570	0.27	1
quercetin	117-39-5	NUAK family SNF1-like kinase 1	O60285	0.27	1
quercetin	117-39-5	Epidermal growth factor receptor erbB1	P00533	0.27	1
quercetin	117-39-5	Thrombin	P00734	0.27	1
quercetin	117-39-5	Carbonic anhydrase I	P00915	0.27	1
quercetin	117-39-5	Carbonic anhydrase II	P00918	0.27	1
quercetin	117-39-5	Phospholipase A2 group 1B	P04054	0.27	1
quercetin	117-39-5	Myeloperoxidase	P05164	0.27	1
quercetin	117-39-5	Cyclin-dependent kinase 1	P06493	0.27	1
quercetin	117-39-5	Liver glycogen phosphorylase	P06737	0.27	1
quercetin	117-39-5	Carbonic anhydrase III	P07451	0.27	1
quercetin	117-39-5	Insulin-like growth factor I receptor	P08069	0.27	1
quercetin	117-39-5	P-glycoprotein 1	P08183	0.27	1
quercetin	117-39-5	Matrix metalloproteinase 2	P08253	0.27	1
quercetin	117-39-5	Matrix metalloproteinase 3	P08254	0.27	1
quercetin	117-39-5	Hepatocyte growth factor receptor	P08581	0.27	1
quercetin	117-39-5	Arachidonate 5-lipoxygenase	P09917	0.27	1
quercetin	117-39-5	Serine/threonine-protein kinase PIM1	P11309	0.27	1
quercetin	117-39-5	Cytochrome P450 19A1	P11511	0.27	1
quercetin	117-39-5	Tyrosine-protein kinase SRC	P12931	0.27	1
quercetin	117-39-5	Aldehyde reductase (by homology)	P14550	0.27	1
quercetin	117-39-5	Matrix metalloproteinase 9	P14780	0.27	1
quercetin	117-39-5	Aldose reductase	P15121	0.27	1
quercetin	117-39-5	Arachidonate 15-lipoxygenase	P16050	0.27	1
quercetin	117-39-5	Aldo-keto reductase family 1 member C4 (by homology)	P17516	0.27	1
quercetin	117-39-5	Arachidonate 12-lipoxygenase	P18054	0.27	1
quercetin	117-39-5	Monoamine oxidase A	P21397	0.27	1
quercetin	117-39-5	Dopamine D4 receptor	P21917	0.27	1
quercetin	117-39-5	Carbonic anhydrase IV	P22748	0.27	1
quercetin	117-39-5	Carbonic anhydrase VI	P23280	0.27	1
quercetin	117-39-5	Interleukin-8 receptor A	P25024	0.27	1
quercetin	117-39-5	PI3-kinase p85-alpha subunit	P27986	0.27	1
quercetin	117-39-5	Adenosine A2a receptor (by homology)	P29274	0.27	1
quercetin	117-39-5	Vasopressin V2 receptor	P30518	0.27	1
quercetin	117-39-5	Tyrosine-protein kinase receptor UFO	P30530	0.27	1
quercetin	117-39-5	Adenosine A1 receptor (by homology)	P30542	0.27	1
quercetin	117-39-5	Serine/threonine-protein kinase AKT	P31749	0.27	1
quercetin	117-39-5	Multidrug resistance-associated protein 1	P33527	0.27	1
quercetin	117-39-5	Carbonic anhydrase VA	P35218	0.27	1
quercetin	117-39-5	Vascular endothelial growth factor receptor 2	P35968	0.27	1
quercetin	117-39-5	Tyrosine-protein kinase receptor FLT3	P36888	0.27	1
quercetin	117-39-5	Estradiol 17-beta-dehydrogenase 2	P37059	0.27	1
quercetin	117-39-5	Aldo-keto-reductase family 1 member C3 (by homology)	P42330	0.27	1
quercetin	117-39-5	Carbonic anhydrase VII	P43166	0.27	1
quercetin	117-39-5	Matrix metalloproteinase 13	P45452	0.27	1
quercetin	117-39-5	Xanthine dehydrogenase	P47989	0.27	1
quercetin	117-39-5	Glycogen synthase kinase-3 beta	P49841	0.27	1
quercetin	117-39-5	Serine/threonine-protein kinase NEK2	P51955	0.27	1
quercetin	117-39-5	Aldo-keto reductase family 1 member C2 (by homology)	P52895	0.27	1
quercetin	117-39-5	Serine/threonine-protein kinase PLK1	P53350	0.27	1
quercetin	117-39-5	Death-associated protein kinase 1	P53355	0.27	1
quercetin	117-39-5	Beta-secretase 1	P56817	0.27	1
quercetin	117-39-5	Casein kinase II alpha	P68400	0.27	1
quercetin	117-39-5	Glyoxalase I	Q04760	0.27	1
quercetin	117-39-5	Aldo-keto reductase family 1 member C1 (by homology)	Q04828	0.27	1
quercetin	117-39-5	Focal adhesion kinase 1	Q05397	0.27	1
quercetin	117-39-5	CaM kinase II beta	Q13554	0.27	1
quercetin	117-39-5	Protein kinase N1	Q16512	0.27	1
quercetin	117-39-5	Cytochrome P450 1B1	Q16678	0.27	1
quercetin	117-39-5	Carbonic anhydrase IX	Q16790	0.27	1
quercetin	117-39-5	Carbonic anhydrase XIII (by homology)	Q8N1Q1	0.27	1
quercetin	117-39-5	Serine/threonine-protein kinase Aurora-B	Q96GD4	0.27	1
quercetin	117-39-5	G-protein coupled receptor 35	Q9HC97	0.27	1
quercetin	117-39-5	Serine/threonine-protein kinase NEK6	Q9HC98	0.27	1
quercetin	117-39-5	NADPH oxidase 4	Q9NPH5	0.27	1
quercetin	117-39-5	Carbonic anhydrase XIV	Q9ULX7	0.27	1
quercetin	117-39-5	ALK tyrosine kinase receptor	Q9UM73	0.27	1
quercetin	117-39-5	ATP-binding cassette sub-family G member 2	Q9UNQ0	0.27	1
Erythraline	466-77-3	Neuronal acetylcholine receptor protein alpha-7 subunit	P36544	0.55	0.482634
Cyclopamine	4449-51-8	Sonic hedgehog protein	Q15465	0.82	0.322747
3-beta-Hydroxymethyllenetanshiquinone	83145-47-5	Thyroid hormone receptor alpha	P10827	0.4	0.647
olivil	2955-23-9	Alpha-2B adrenergic receptor	P18089	0.4	0.647
Mairin	472-15-1	11-beta-hydroxysteroid dehydrogenase 1	P28845	0.77	0.331075
Cyclopamine	4449-51-8	Smoothened homolog	Q99835	0.82	0.297731
kaempferol	520-18-3	Carbonic anhydrase XII	O43570	0.24	1
kaempferol	520-18-3	Carbonic anhydrase II	P00918	0.24	1
ent-Epicatechin	35323-91-2	Estrogen receptor	P03372	0.24	1
kaempferol	520-18-3	P-glycoprotein 1	P08183	0.24	1
kaempferol	520-18-3	Arachidonate 5-lipoxygenase	P09917	0.24	1
kaempferol	520-18-3	Estrogen-related receptor alpha	P11474	0.24	1
ent-Epicatechin	35323-91-2	Aromatase	P11511	0.24	1
kaempferol	520-18-3	Estradiol 17-beta-dehydrogenase 1	P14061	0.24	1
ent-Epicatechin	35323-91-2	Macrophage migration inhibitory factor	P14174	0.24	1
kaempferol	520-18-3	Tyrosinase	P14679	0.24	1
kaempferol	520-18-3	Aldose reductase (by homology)	P15121	0.24	1
ent-Epicatechin	35323-91-2	Arachidonate 15-lipoxygenase	P16050	0.24	1
ent-Epicatechin	35323-91-2	Alpha-2C adrenergic receptor	P18825	0.24	1
ent-Epicatechin	35323-91-2	Amine oxidase [flavin-containing] A	P21397	0.24	1
ent-Epicatechin	35323-91-2	D(1A) dopamine receptor	P21728	0.24	1
ent-Epicatechin	35323-91-2	Carbonic anhydrase 4	P22748	0.24	1
ent-Epicatechin	35323-91-2	Prostaglandin G/H synthase 1	P23219	0.24	1
ent-Epicatechin	35323-91-2	Carbonic anhydrase 6	P23280	0.24	1
kaempferol	520-18-3	Multidrug resistance-associated protein 1	P33527	0.24	1
ent-Epicatechin	35323-91-2	Carbonic anhydrase 5A, mitochondrial	P35218	0.24	1
kaempferol	520-18-3	Aryl hydrocarbon receptor	P35869	0.24	1
kaempferol	520-18-3	Tyrosine-protein kinase receptor FLT3	P36888	0.24	1
ent-Epicatechin	35323-91-2	Estradiol 17-beta-dehydrogenase 2	P37059	0.24	1
kaempferol	520-18-3	Estradiol 17-beta-dehydrogenase 2	P37059	0.24	1
ent-Epicatechin	35323-91-2	Carbonic anhydrase 7	P43166	0.24	1
kaempferol	520-18-3	Carbonic anhydrase VII	P43166	0.24	1
kaempferol	520-18-3	Xanthine dehydrogenase	P47989	0.24	1
kaempferol	520-18-3	Cytochrome P450 1B1	Q16678	0.24	1
ent-Epicatechin	35323-91-2	Estrogen receptor beta	Q92731	0.24	1
kaempferol	520-18-3	NADPH oxidase 4	Q9NPH5	0.24	1
kaempferol	520-18-3	ATP-binding cassette sub-family G member 2	Q9UNQ0	0.24	1
ent-Epicatechin	35323-91-2	Carbonic anhydrase 5B, mitochondrial	Q9Y2D0	0.24	1
ent-Epicatechin	35323-91-2	Carbonic anhydrase 12	O43570	0.24	0.999
ent-Epicatechin	35323-91-2	Carbonic anhydrase 14	Q9ULX7	0.24	0.996
ent-Epicatechin	35323-91-2	Estradiol 17-beta-dehydrogenase 1	P14061	0.24	0.995
ent-Epicatechin	35323-91-2	Alpha-2B adrenergic receptor	P18089	0.24	0.995
ent-Epicatechin	35323-91-2	D(1B) dopamine receptor	P21918	0.24	0.995
ent-Epicatechin	35323-91-2	Androgen receptor	P10275	0.24	0.994
ent-Epicatechin	35323-91-2	Amine oxidase [flavin-containing] B	P27338	0.24	0.992
ent-Epicatechin	35323-91-2	Testosterone 17-beta-dehydrogenase 3	P37058	0.24	0.992
ent-Epicatechin	35323-91-2	Telomerase reverse transcriptase	O14746	0.24	0.991
(E)-3-[4-[(1R,2R)-2-hydroxy-2-(4-hydroxy-3-methoxy-phenyl)-1-methylol-ethoxy]-3-methoxy-phenyl]acrolein	CID21582571	Cytochrome P450 1A2	P05177	0.36	0.659
ent-Epicatechin	35323-91-2	Transcription factor p65	Q04206	0.24	0.987
ent-Epicatechin	35323-91-2	Acetylcholinesterase	P04058	0.24	0.984
beta-sitosterol	83-46-5	Cytochrome P450 19A1	P11511	0.75	0.314405
ent-Epicatechin	35323-91-2	Aryl hydrocarbon receptor	P35869	0.24	0.969
ent-Epicatechin	35323-91-2	Voltage-dependent N-type calcium channel subunit alpha-1B	Q00975	0.24	0.967
Syringetin	4423-37-4	Aldose reductase	P15121	0.37	0.624541
3-beta-Hydroxymethyllenetanshiquinone	83145-47-5	Hydroxycarboxylic acid receptor 2	Q8TDS4	0.4	0.574
beta-sitosterol	83-46-5	Estrogen receptor beta	Q92731	0.75	0.306044
Syringetin	4423-37-4	Cytochrome P450 1B1	Q16678	0.37	0.616165
ent-Epicatechin	35323-91-2	M-phase inducer phosphatase 2	P30305	0.24	0.947
ent-Epicatechin	35323-91-2	Alkaline phosphatase, tissue-nonspecific isozyme	P05186	0.24	0.945
ent-Epicatechin	35323-91-2	Bcl-2-related protein A1	Q16548	0.24	0.934
ent-Epicatechin	35323-91-2	Heat shock protein HSP 90-alpha	P07900	0.24	0.931
ent-Epicatechin	35323-91-2	Mu-type opioid receptor	P35372	0.24	0.924
Syringetin	4423-37-4	Carbonic anhydrase XII	O43570	0.37	0.591032
Syringetin	4423-37-4	Carbonic anhydrase II	P00918	0.37	0.591032
Syringetin	4423-37-4	Carbonic anhydrase IV	P22748	0.37	0.591032
Syringetin	4423-37-4	Carbonic anhydrase VII	P43166	0.37	0.591032
Syringetin	4423-37-4	Xanthine dehydrogenase	P47989	0.37	0.591032
(E)-3-[4-[(1R,2R)-2-hydroxy-2-(4-hydroxy-3-methoxy-phenyl)-1-methylol-ethoxy]-3-methoxy-phenyl]acrolein	CID21582571	DNA (cytosine-5)-methyltransferase 1	P26358	0.36	0.607
olivil	2955-23-9	Cytochrome P450 2D6	P10635	0.4	0.546
3-beta-Hydroxymethyllenetanshiquinone	83145-47-5	Amyloid beta A4 protein	P05067	0.4	0.539
ent-Epicatechin	35323-91-2	Steroid 17-alpha-hydroxylase/17,20 lyase	P05093	0.24	0.838
ent-Epicatechin	35323-91-2	Toll-like receptor 9	Q9NR96	0.24	0.819
olivil	2955-23-9	Sodium-dependent noradrenaline transporter	P23975	0.4	0.479
kaempferol	520-18-3	Carbonic anhydrase IV	P22748	0.24	0.795047
kaempferol	520-18-3	Adenosine A1 receptor (by homology)	P30542	0.24	0.795047
ent-Epicatechin	35323-91-2	Mineralocorticoid receptor	P08235	0.24	0.781
ent-Epicatechin	35323-91-2	Delta-type opioid receptor	P41143	0.24	0.774
kaempferol	520-18-3	Acetylcholinesterase	P22303	0.24	0.768469
quercetin	117-39-5	Lysine-specific demethylase 4D-like	B2RXH2	0.27	0.680284
quercetin	117-39-5	Insulin receptor	P06213	0.27	0.680284
quercetin	117-39-5	Microtubule-associated protein tau	P10636	0.27	0.680284
quercetin	117-39-5	DNA topoisomerase II alpha	P11388	0.27	0.680284
quercetin	117-39-5	Acetylcholinesterase	P22303	0.27	0.680284
quercetin	117-39-5	DNA-(apurinic or apyrimidinic site) lyase	P27695	0.27	0.680284
quercetin	117-39-5	Tyrosine-protein kinase SYK	P43405	0.27	0.680284
quercetin	117-39-5	PI3-kinase p110-gamma subunit	P48736	0.27	0.680284
quercetin	117-39-5	Myosin light chain kinase, smooth muscle	Q15746	0.27	0.680284
olivil	2955-23-9	Tyrosine-protein phosphatase non-receptor type 1	P18031	0.4	0.454
3-beta-Hydroxymethyllenetanshiquinone	83145-47-5	Casein kinase II subunit alpha	P68400	0.4	0.451
ent-Epicatechin	35323-91-2	Progesterone receptor	P06401	0.24	0.742
3-beta-Hydroxymethyllenetanshiquinone	83145-47-5	COUP transcription factor 2	P24468	0.4	0.443
3-beta-Hydroxymethyllenetanshiquinone	83145-47-5	Tyrosine-protein phosphatase non-receptor type 7	P35236	0.4	0.443
(E)-3-[4-[(1R,2R)-2-hydroxy-2-(4-hydroxy-3-methoxy-phenyl)-1-methylol-ethoxy]-3-methoxy-phenyl]acrolein	CID21582571	Tyrosine-protein phosphatase non-receptor type 1	P18031	0.36	0.487
olivil	2955-23-9	Cytochrome P450 2C19	P33261	0.4	0.431
olivil	2955-23-9	5-hydroxytryptamine receptor 1E	P28566	0.4	0.425
olivil	2955-23-9	Prostaglandin G/H synthase 1	P23219	0.4	0.423
(E)-3-[4-[(1R,2R)-2-hydroxy-2-(4-hydroxy-3-methoxy-phenyl)-1-methylol-ethoxy]-3-methoxy-phenyl]acrolein	CID21582571	Dual specificity tyrosine-phosphorylation-regulated kinase 1A	Q13627	0.36	0.466
beta-sitosterol	83-46-5	Estrogen receptor alpha	P03372	0.75	0.222798
ent-Epicatechin	35323-91-2	Carbonic anhydrase 9	Q16790	0.24	0.696
kaempferol	520-18-3	Matrix metalloproteinase 2	P08253	0.24	0.65802
kaempferol	520-18-3	Matrix metalloproteinase 9	P14780	0.24	0.65802
kaempferol	520-18-3	Monoamine oxidase A	P21397	0.24	0.65802
kaempferol	520-18-3	Tyrosine-protein kinase SYK	P43405	0.24	0.65802
kaempferol	520-18-3	Glycogen synthase kinase-3 beta	P49841	0.24	0.65802
kaempferol	520-18-3	Glyoxalase I	Q04760	0.24	0.65802
kaempferol	520-18-3	Arachidonate 15-lipoxygenase	P16050	0.24	0.649781
olivil	2955-23-9	Carbonic anhydrase 7	P43166	0.4	0.386
kaempferol	520-18-3	Arachidonate 12-lipoxygenase	P18054	0.24	0.633326
olivil	2955-23-9	Sodium-dependent dopamine transporter	Q01959	0.4	0.375
quercetin	117-39-5	DNA-3-methyladenine glycosylase	P29372	0.27	0.545872
quercetin	117-39-5	Receptor-type tyrosine-protein phosphatase S	Q13332	0.27	0.545872
quercetin	117-39-5	Estrogen receptor beta	Q92731	0.27	0.545872
quercetin	117-39-5	Solute carrier family 22 member 12	Q96S37	0.27	0.545872
kaempferol	520-18-3	Receptor-type tyrosine-protein phosphatase S	Q13332	0.24	0.608446
quercetin	117-39-5	Cyclin-dependent kinase 1/cyclin B	O95067	0.27	0.538062
quercetin	117-39-5	Arginase-1 (by homology)	P05089	0.27	0.538062
quercetin	117-39-5	Cyclin-dependent kinase 1/cyclin B	P06493	0.27	0.538062
quercetin	117-39-5	Cyclin-dependent kinase 1/cyclin B	P14635	0.27	0.538062
quercetin	117-39-5	Cyclin-dependent kinase 5/CDK5 activator 1	Q00535	0.27	0.538062
quercetin	117-39-5	Cyclin-dependent kinase 5/CDK5 activator 1	Q15078	0.27	0.538062
quercetin	117-39-5	Cyclin-dependent kinase 1/cyclin B	Q8WWL7	0.27	0.538062
beta-sitosterol	83-46-5	Testis-specific androgen-binding protein	P04278	0.75	0.189458
(+)-Eudesmin	526-06-7	Platelet activating factor receptor	P25105	0.62	0.222291
kaempferol	520-18-3	Adenosine A2a receptor (by homology)	P29274	0.24	0.567302
quercetin	117-39-5	Cyclin-dependent kinase 2	P24941	0.27	0.498513
quercetin	117-39-5	Cyclin-dependent kinase 6	Q00534	0.27	0.498513
3-beta-Hydroxymethyllenetanshiquinone	83145-47-5	Perilipin-5	Q00G26	0.4	0.334
beta-sitosterol	83-46-5	Sterol regulatory element-binding protein 2	Q12772	0.75	0.17281
kaempferol	520-18-3	Cyclin-dependent kinase 1/cyclin B	O95067	0.24	0.517921
kaempferol	520-18-3	Arginase-1 (by homology)	P05089	0.24	0.517921
kaempferol	520-18-3	Cyclin-dependent kinase 1/cyclin B	P06493	0.24	0.517921
kaempferol	520-18-3	Cyclin-dependent kinase 1/cyclin B	P14635	0.24	0.517921
kaempferol	520-18-3	Cyclin-dependent kinase 5/CDK5 activator 1	Q00535	0.24	0.517921
kaempferol	520-18-3	Cyclin-dependent kinase 5/CDK5 activator 1	Q15078	0.24	0.517921
kaempferol	520-18-3	Cyclin-dependent kinase 1/cyclin B	Q8WWL7	0.24	0.517921
ent-Epicatechin	35323-91-2	Dual specificity protein phosphatase 3	P51452	0.24	0.509
kaempferol	520-18-3	DNA-3-methyladenine glycosylase	P29372	0.24	0.50153
kaempferol	520-18-3	Death-associated protein kinase 1	P53355	0.24	0.50153
kaempferol	520-18-3	Estrogen receptor beta	Q92731	0.24	0.50153
kaempferol	520-18-3	Solute carrier family 22 member 12	Q96S37	0.24	0.50153
kaempferol	520-18-3	G-protein coupled receptor 35	Q9HC97	0.24	0.50153
ent-Epicatechin	35323-91-2	Carbonic anhydrase 13	Q8N1Q1	0.24	0.488
kaempferol	520-18-3	Aldo-keto reductase family 1 member B10	O60218	0.24	0.484896
kaempferol	520-18-3	Tankyrase-1	O95271	0.24	0.484896
kaempferol	520-18-3	Transthyretin	P02766	0.24	0.484896
kaempferol	520-18-3	Tankyrase-2	Q9H2K2	0.24	0.484896
ent-Epicatechin	35323-91-2	Cytochrome P450 1A2	P05177	0.24	0.477
kaempferol	520-18-3	Cyclin-dependent kinase 2	P24941	0.24	0.476836
kaempferol	520-18-3	Cyclin-dependent kinase 6	Q00534	0.24	0.476836
(E)-3-[4-[(1R,2R)-2-hydroxy-2-(4-hydroxy-3-methoxy-phenyl)-1-methylol-ethoxy]-3-methoxy-phenyl]acrolein	CID21582571	Prostaglandin G/H synthase 1	P23219	0.36	0.313
(E)-3-[4-[(1R,2R)-2-hydroxy-2-(4-hydroxy-3-methoxy-phenyl)-1-methylol-ethoxy]-3-methoxy-phenyl]acrolein	CID21582571	Amyloid beta A4 protein	P05067	0.36	0.299
quercetin	117-39-5	Estrogen-related receptor alpha	P11474	0.27	0.395895
quercetin	117-39-5	Estradiol 17-beta-dehydrogenase 1	P14061	0.27	0.395895
quercetin	117-39-5	Tyrosinase	P14679	0.27	0.395895
quercetin	117-39-5	Aryl hydrocarbon receptor	P35869	0.27	0.395895
ent-Epicatechin	35323-91-2	Kappa-type opioid receptor	P41145	0.24	0.439
kaempferol	520-18-3	Cytochrome P450 19A1	P11511	0.24	0.427205
kaempferol	520-18-3	Casein kinase II alpha	P68400	0.24	0.427205
Mairin	472-15-1	Prostaglandin E synthase	O14684	0.77	0.128505
Mairin	472-15-1	DNA topoisomerase II alpha	P11388	0.77	0.128505
Yangambin	13060-14-5	Platelet activating factor receptor	P25105	0.8	0.123138
beta-sitosterol	83-46-5	Cytochrome P450 2C19	P33261	0.75	0.131156
kaempferol	520-18-3	NUAK family SNF1-like kinase 1	O60285	0.24	0.402643
kaempferol	520-18-3	Epidermal growth factor receptor erbB1	P00533	0.24	0.402643
kaempferol	520-18-3	Thrombin	P00734	0.24	0.402643
kaempferol	520-18-3	Carbonic anhydrase I	P00915	0.24	0.402643
kaempferol	520-18-3	Phospholipase A2 group 1B	P04054	0.24	0.402643
kaempferol	520-18-3	Myeloperoxidase	P05164	0.24	0.402643
kaempferol	520-18-3	Cyclin-dependent kinase 1	P06493	0.24	0.402643
kaempferol	520-18-3	Liver glycogen phosphorylase	P06737	0.24	0.402643
kaempferol	520-18-3	Carbonic anhydrase III	P07451	0.24	0.402643
kaempferol	520-18-3	Insulin-like growth factor I receptor	P08069	0.24	0.402643
kaempferol	520-18-3	Matrix metalloproteinase 3	P08254	0.24	0.402643
kaempferol	520-18-3	Hepatocyte growth factor receptor	P08581	0.24	0.402643
kaempferol	520-18-3	Serine/threonine-protein kinase PIM1	P11309	0.24	0.402643
kaempferol	520-18-3	Tyrosine-protein kinase SRC	P12931	0.24	0.402643
kaempferol	520-18-3	Aldehyde reductase (by homology)	P14550	0.24	0.402643
kaempferol	520-18-3	Aldo-keto reductase family 1 member C4 (by homology)	P17516	0.24	0.402643
kaempferol	520-18-3	Dopamine D4 receptor	P21917	0.24	0.402643
kaempferol	520-18-3	Carbonic anhydrase VI	P23280	0.24	0.402643
kaempferol	520-18-3	Interleukin-8 receptor A	P25024	0.24	0.402643
kaempferol	520-18-3	PI3-kinase p85-alpha subunit	P27986	0.24	0.402643
kaempferol	520-18-3	Vasopressin V2 receptor	P30518	0.24	0.402643
kaempferol	520-18-3	Tyrosine-protein kinase receptor UFO	P30530	0.24	0.402643
kaempferol	520-18-3	Serine/threonine-protein kinase AKT	P31749	0.24	0.402643
kaempferol	520-18-3	Carbonic anhydrase VA	P35218	0.24	0.402643
kaempferol	520-18-3	Vascular endothelial growth factor receptor 2	P35968	0.24	0.402643
kaempferol	520-18-3	Aldo-keto-reductase family 1 member C3 (by homology)	P42330	0.24	0.402643
kaempferol	520-18-3	Matrix metalloproteinase 13	P45452	0.24	0.402643
kaempferol	520-18-3	Serine/threonine-protein kinase NEK2	P51955	0.24	0.402643
kaempferol	520-18-3	Aldo-keto reductase family 1 member C2 (by homology)	P52895	0.24	0.402643
kaempferol	520-18-3	Serine/threonine-protein kinase PLK1	P53350	0.24	0.402643
kaempferol	520-18-3	Beta-secretase 1	P56817	0.24	0.402643
kaempferol	520-18-3	Aldo-keto reductase family 1 member C1 (by homology)	Q04828	0.24	0.402643
kaempferol	520-18-3	Focal adhesion kinase 1	Q05397	0.24	0.402643
kaempferol	520-18-3	CaM kinase II beta	Q13554	0.24	0.402643
kaempferol	520-18-3	Protein kinase N1	Q16512	0.24	0.402643
kaempferol	520-18-3	Carbonic anhydrase IX	Q16790	0.24	0.402643
kaempferol	520-18-3	Carbonic anhydrase XIII (by homology)	Q8N1Q1	0.24	0.402643
kaempferol	520-18-3	Serine/threonine-protein kinase Aurora-B	Q96GD4	0.24	0.402643
kaempferol	520-18-3	Serine/threonine-protein kinase NEK6	Q9HC98	0.24	0.402643
kaempferol	520-18-3	Carbonic anhydrase XIV	Q9ULX7	0.24	0.402643
kaempferol	520-18-3	ALK tyrosine kinase receptor	Q9UM73	0.24	0.402643
(E)-3-[4-[(1R,2R)-2-hydroxy-2-(4-hydroxy-3-methoxy-phenyl)-1-methylol-ethoxy]-3-methoxy-phenyl]acrolein	CID21582571	Receptor-interacting serine/threonine-protein kinase 2	O43353	0.36	0.263
beta-sitosterol	83-46-5	Butyrylcholinesterase	P06276	0.75	0.122827
beta-sitosterol	83-46-5	Protein-tyrosine phosphatase 1B	P18031	0.75	0.122827
beta-sitosterol	83-46-5	Norepinephrine transporter	P23975	0.75	0.122827
beta-sitosterol	83-46-5	Nuclear receptor ROR-alpha	P35398	0.75	0.122827
(E)-3-[4-[(1R,2R)-2-hydroxy-2-(4-hydroxy-3-methoxy-phenyl)-1-methylol-ethoxy]-3-methoxy-phenyl]acrolein	CID21582571	cAMP-specific 3',5'-cyclic phosphodiesterase 4A	P27815	0.36	0.252
ent-Epicatechin	35323-91-2	Tyrosine-protein phosphatase non-receptor type 1	P18031	0.24	0.377
Cyclopamine	4449-51-8	Renin	P00797	0.82	0.106166
Cyclopamine	4449-51-8	Beta-glucocerebrosidase	P04062	0.82	0.106166
Cyclopamine	4449-51-8	Insulin receptor	P06213	0.82	0.106166
Cyclopamine	4449-51-8	Dopamine D2 receptor	P14416	0.82	0.106166
Cyclopamine	4449-51-8	Neurokinin 2 receptor	P21452	0.82	0.106166
Cyclopamine	4449-51-8	Neurokinin 1 receptor	P25103	0.82	0.106166
Cyclopamine	4449-51-8	Dipeptidyl peptidase IV	P27487	0.82	0.106166
Cyclopamine	4449-51-8	11-beta-hydroxysteroid dehydrogenase 1	P28845	0.82	0.106166
Cyclopamine	4449-51-8	Peptide N-myristoyltransferase 1	P30419	0.82	0.106166
Cyclopamine	4449-51-8	Serotonin transporter (by homology)	P31645	0.82	0.106166
Cyclopamine	4449-51-8	Serine/threonine-protein kinase AKT	P31749	0.82	0.106166
Cyclopamine	4449-51-8	Serine/threonine-protein kinase AKT2	P31751	0.82	0.106166
Cyclopamine	4449-51-8	C-C chemokine receptor type 1	P32246	0.82	0.106166
Cyclopamine	4449-51-8	Dopamine D3 receptor	P35462	0.82	0.106166
Cyclopamine	4449-51-8	Squalene synthetase	P37268	0.82	0.106166
Cyclopamine	4449-51-8	Kappa Opioid receptor (by homology)	P41145	0.82	0.106166
Cyclopamine	4449-51-8	Nociceptin receptor	P41146	0.82	0.106166
Cyclopamine	4449-51-8	Serotonin 6 (5-HT6) receptor	P50406	0.82	0.106166
Cyclopamine	4449-51-8	C-C chemokine receptor type 3	P51677	0.82	0.106166
Cyclopamine	4449-51-8	Tyrosine-protein kinase JAK3	P52333	0.82	0.106166
Cyclopamine	4449-51-8	Dipeptidyl peptidase I	P53634	0.82	0.106166
Cyclopamine	4449-51-8	Tyrosine-protein kinase ITK/TSK	Q08881	0.82	0.106166
Cyclopamine	4449-51-8	Melanin-concentrating hormone receptor 1	Q99705	0.82	0.106166
Cyclopamine	4449-51-8	Beta-glucosidase	Q9HCG7	0.82	0.106166
Cyclopamine	4449-51-8	ALK tyrosine kinase receptor	Q9UM73	0.82	0.106166
Cyclopamine	4449-51-8	Serine/threonine-protein kinase AKT	Q9Y243	0.82	0.106166
Cyclopamine	4449-51-8	Histamine H3 receptor	Q9Y5N1	0.82	0.106166
Mairin	472-15-1	Trypsin I	P07477	0.77	0.111623
beta-sitosterol	83-46-5	Corticosteroid binding globulin	P08185	0.75	0.114495
Yangambin	13060-14-5	Acyl coenzyme A:cholesterol acyltransferase 2	O75908	0.8	0.106543
Yangambin	13060-14-5	Testis-specific androgen-binding protein	P04278	0.8	0.106543
Yangambin	13060-14-5	Arachidonate 5-lipoxygenase	P09917	0.8	0.106543
Yangambin	13060-14-5	GABA-A receptor; alpha-1/beta-3/gamma-2	P14867	0.8	0.106543
Yangambin	13060-14-5	Arachidonate 15-lipoxygenase	P16050	0.8	0.106543
Yangambin	13060-14-5	Arachidonate 12-lipoxygenase	P18054	0.8	0.106543
Yangambin	13060-14-5	GABA-A receptor; alpha-3/beta-3/gamma-2	P18507	0.8	0.106543
Yangambin	13060-14-5	GABA-A receptor; alpha-1/beta-3/gamma-2	P18507	0.8	0.106543
Yangambin	13060-14-5	GABA-A receptor; alpha-5/beta-3/gamma-2	P18507	0.8	0.106543
Yangambin	13060-14-5	Norepinephrine transporter	P23975	0.8	0.106543
Yangambin	13060-14-5	GABA-A receptor; alpha-3/beta-3/gamma-2	P28472	0.8	0.106543
Yangambin	13060-14-5	GABA-A receptor; alpha-1/beta-3/gamma-2	P28472	0.8	0.106543
Yangambin	13060-14-5	GABA-A receptor; alpha-5/beta-3/gamma-2	P28472	0.8	0.106543
Yangambin	13060-14-5	Sodium/glucose cotransporter 2	P31639	0.8	0.106543
Yangambin	13060-14-5	GABA-A receptor; alpha-5/beta-3/gamma-2	P31644	0.8	0.106543
Yangambin	13060-14-5	GABA-A receptor; alpha-3/beta-3/gamma-2	P34903	0.8	0.106543
Yangambin	13060-14-5	Mu opioid receptor	P35372	0.8	0.106543
Yangambin	13060-14-5	Acyl coenzyme A:cholesterol acyltransferase 1	P35610	0.8	0.106543
Yangambin	13060-14-5	c-Jun N-terminal kinase 2	P45984	0.8	0.106543
Yangambin	13060-14-5	Induced myeloid leukemia cell differentiation protein Mcl-1	Q07820	0.8	0.106543
Yangambin	13060-14-5	Hypoxia-inducible factor 1 alpha (by homology)	Q16665	0.8	0.106543
Yangambin	13060-14-5	Phosphodiesterase 10A	Q9Y233	0.8	0.106543
Syringetin	4423-37-4	Beta-secretase 1	P56817	0.37	0.222721
beta-sitosterol	83-46-5	Carboxylesterase 2	O00748	0.75	0.106166
beta-sitosterol	83-46-5	Glucocorticoid receptor	P04150	0.75	0.106166
beta-sitosterol	83-46-5	DNA polymerase beta (by homology)	P06746	0.75	0.106166
beta-sitosterol	83-46-5	Muscarinic acetylcholine receptor M2	P08172	0.75	0.106166
beta-sitosterol	83-46-5	Glucose-6-phosphate 1-dehydrogenase	P11413	0.75	0.106166
beta-sitosterol	83-46-5	Vitamin D receptor	P11473	0.75	0.106166
beta-sitosterol	83-46-5	Dopamine D2 receptor	P14416	0.75	0.106166
beta-sitosterol	83-46-5	UDP-glucuronosyltransferase 2B7	P16662	0.75	0.106166
beta-sitosterol	83-46-5	Acetylcholinesterase	P22303	0.75	0.106166
beta-sitosterol	83-46-5	Glycine receptor subunit alpha-1	P23415	0.75	0.106166
beta-sitosterol	83-46-5	11-beta-hydroxysteroid dehydrogenase 1	P28845	0.75	0.106166
beta-sitosterol	83-46-5	Protein-tyrosine phosphatase 1C	P29350	0.75	0.106166
beta-sitosterol	83-46-5	Dual specificity phosphatase Cdc25A	P30304	0.75	0.106166
beta-sitosterol	83-46-5	Dual specificity phosphatase Cdc25B	P30305	0.75	0.106166
beta-sitosterol	83-46-5	Serotonin transporter	P31645	0.75	0.106166
beta-sitosterol	83-46-5	Prostanoid EP1 receptor (by homology)	P34995	0.75	0.106166
beta-sitosterol	83-46-5	Nitric oxide synthase, inducible (by homology)	P35228	0.75	0.106166
beta-sitosterol	83-46-5	Squalene synthetase (by homology)	P37268	0.75	0.106166
beta-sitosterol	83-46-5	Prostanoid EP2 receptor (by homology)	P43116	0.75	0.106166
beta-sitosterol	83-46-5	LXR-beta	P55055	0.75	0.106166
beta-sitosterol	83-46-5	11-beta-hydroxysteroid dehydrogenase 2	P80365	0.75	0.106166
beta-sitosterol	83-46-5	Peroxisome proliferator-activated receptor delta	Q03181	0.75	0.106166
beta-sitosterol	83-46-5	Squalene monooxygenase	Q14534	0.75	0.106166
beta-sitosterol	83-46-5	Nuclear receptor subfamily 1 group I member 3 (by homology)	Q14994	0.75	0.106166
beta-sitosterol	83-46-5	Sonic hedgehog protein (by homology)	Q15465	0.75	0.106166
beta-sitosterol	83-46-5	Anti-estrogen binding site (AEBS) (by homology)	Q9UBM7	0.75	0.106166
Mairin	472-15-1	Carboxylesterase 2	O00748	0.77	0.103187
Mairin	472-15-1	Aldo-keto reductase family 1 member B10	O60218	0.77	0.103187
Mairin	472-15-1	Thrombin	P00734	0.77	0.103187
Mairin	472-15-1	Glucocorticoid receptor	P04150	0.77	0.103187
Mairin	472-15-1	Testis-specific androgen-binding protein	P04278	0.77	0.103187
Mairin	472-15-1	Cytochrome P450 17A1	P05093	0.77	0.103187
Mairin	472-15-1	Integrin alpha-V/beta-3	P05106	0.77	0.103187
Mairin	472-15-1	Progesterone receptor	P06401	0.77	0.103187
Mairin	472-15-1	DNA polymerase beta (by homology)	P06746	0.77	0.103187
Mairin	472-15-1	Integrin alpha-V/beta-3	P06756	0.77	0.103187
Mairin	472-15-1	Mineralocorticoid receptor	P08235	0.77	0.103187
Mairin	472-15-1	Matrix metalloproteinase 2	P08253	0.77	0.103187
Mairin	472-15-1	Matrix metalloproteinase 3	P08254	0.77	0.103187
Mairin	472-15-1	Arachidonate 5-lipoxygenase	P09917	0.77	0.103187
Mairin	472-15-1	Androgen Receptor	P10275	0.77	0.103187
Mairin	472-15-1	Vitamin D receptor	P11473	0.77	0.103187
Mairin	472-15-1	Cytochrome P450 19A1	P11511	0.77	0.103187
Mairin	472-15-1	UDP-glucuronosyltransferase 2B7	P16662	0.77	0.103187
Mairin	472-15-1	T-cell protein-tyrosine phosphatase	P17706	0.77	0.103187
Mairin	472-15-1	Protein-tyrosine phosphatase 1B	P18031	0.77	0.103187
Mairin	472-15-1	5-lipoxygenase activating protein	P20292	0.77	0.103187
Mairin	472-15-1	Acetylcholinesterase	P22303	0.77	0.103187
Mairin	472-15-1	Endothelin receptor ET-B	P24530	0.77	0.103187
Mairin	472-15-1	Thromboxane-A synthase	P24557	0.77	0.103187
Mairin	472-15-1	Endothelin receptor ET-A	P25101	0.77	0.103187
Mairin	472-15-1	Dual specificity phosphatase Cdc25A	P30304	0.77	0.103187
Mairin	472-15-1	Melanocortin receptor 4	P32245	0.77	0.103187
Mairin	472-15-1	Melanocortin receptor 5	P33032	0.77	0.103187
Mairin	472-15-1	Cytochrome P450 2C19	P33261	0.77	0.103187
Mairin	472-15-1	Nitric oxide synthase, inducible (by homology)	P35228	0.77	0.103187
Mairin	472-15-1	Cyclooxygenase-2	P35354	0.77	0.103187
Mairin	472-15-1	Estradiol 17-beta-dehydrogenase 2	P37059	0.77	0.103187
Mairin	472-15-1	Aldo-keto-reductase family 1 member C3	P42330	0.77	0.103187
Mairin	472-15-1	Prolyl endopeptidase	P48147	0.77	0.103187
Mairin	472-15-1	Protein farnesyltransferase	P49354	0.77	0.103187
Mairin	472-15-1	Protein farnesyltransferase	P49356	0.77	0.103187
Mairin	472-15-1	Aldo-keto reductase family 1 member C2	P52895	0.77	0.103187
Mairin	472-15-1	11-beta-hydroxysteroid dehydrogenase 2	P80365	0.77	0.103187
Mairin	472-15-1	Melanocortin receptor 1	Q01726	0.77	0.103187
Mairin	472-15-1	Aldo-keto reductase family 1 member C1	Q04828	0.77	0.103187
Mairin	472-15-1	LXR-alpha	Q13133	0.77	0.103187
Mairin	472-15-1	Chymotrypsin C	Q99895	0.77	0.103187
Mairin	472-15-1	SUMO-activating enzyme	Q9UBE0	0.77	0.103187
Mairin	472-15-1	SUMO-activating enzyme	Q9UBT2	0.77	0.103187
Mairin	472-15-1	G protein-coupled receptor 44	Q9Y5Y4	0.77	0.103187
3-beta-Hydroxymethyllenetanshiquinone	83145-47-5	Photoreceptor-specific nuclear receptor	Q9Y5X4	0.4	0.196
(+)-Eudesmin	526-06-7	Arachidonate 5-lipoxygenase	P09917	0.62	0.123937
(+)-Eudesmin	526-06-7	Induced myeloid leukemia cell differentiation protein Mcl-1	Q07820	0.62	0.123937
40957-99-1	40957-99-1	Arachidonate 5-lipoxygenase	P09917	0.61	0.123937
(-)-Tabernemontanine	2134-98-7	Acetylcholinesterase	P22303	0.6	0.125572
liriodendrin_qt	573-44-4	Adenosine A1 receptor	P30542	0.79	0.0940414
3-beta-Hydroxymethyllenetanshiquinone	83145-47-5	Receptor-type tyrosine-protein kinase FLT3	P36888	0.4	0.184
(+)-Eudesmin	526-06-7	Bromodomain-containing protein 4	O60885	0.62	0.115737
(+)-Eudesmin	526-06-7	Acyl coenzyme A:cholesterol acyltransferase 2	O75908	0.62	0.115737
(+)-Eudesmin	526-06-7	Complement factor D	P00746	0.62	0.115737
(+)-Eudesmin	526-06-7	Testis-specific androgen-binding protein	P04278	0.62	0.115737
(+)-Eudesmin	526-06-7	Sodium/glucose cotransporter 2	P31639	0.62	0.115737
(+)-Eudesmin	526-06-7	Serotonin transporter	P31645	0.62	0.115737
(+)-Eudesmin	526-06-7	Acyl coenzyme A:cholesterol acyltransferase 1	P35610	0.62	0.115737
(+)-Eudesmin	526-06-7	c-Jun N-terminal kinase 2	P45984	0.62	0.115737
(+)-Eudesmin	526-06-7	Glycogen synthase kinase-3 beta	P49841	0.62	0.115737
(+)-Eudesmin	526-06-7	Hypoxia-inducible factor 1 alpha	Q16665	0.62	0.115737
(+)-Eudesmin	526-06-7	Phosphodiesterase 10A	Q9Y233	0.62	0.115737
kaempferol	520-18-3	Beta amyloid A4 protein	P05067	0.24	0.295453
kaempferol	520-18-3	Poly [ADP-ribose] polymerase-1	P09874	0.24	0.295453
kaempferol	520-18-3	DNA topoisomerase I (by homology)	P11387	0.24	0.295453
kaempferol	520-18-3	Lymphocyte differentiation antigen CD38	P28907	0.24	0.295453
kaempferol	520-18-3	Matrix metalloproteinase 12	P39900	0.24	0.295453
quercetin	117-39-5	Aldo-keto reductase family 1 member B10	O60218	0.27	0.26156
quercetin	117-39-5	Tankyrase-1	O95271	0.27	0.26156
quercetin	117-39-5	Transthyretin	P02766	0.27	0.26156
quercetin	117-39-5	Beta amyloid A4 protein	P05067	0.27	0.26156
quercetin	117-39-5	Poly [ADP-ribose] polymerase-1	P09874	0.27	0.26156
quercetin	117-39-5	DNA topoisomerase I (by homology)	P11387	0.27	0.26156
quercetin	117-39-5	Lymphocyte differentiation antigen CD38	P28907	0.27	0.26156
quercetin	117-39-5	Matrix metalloproteinase 12	P39900	0.27	0.26156
quercetin	117-39-5	Tankyrase-2	Q9H2K2	0.27	0.26156
40957-99-1	40957-99-1	Testis-specific androgen-binding protein	P04278	0.61	0.115737
40957-99-1	40957-99-1	Platelet activating factor receptor	P25105	0.61	0.115737
40957-99-1	40957-99-1	Sodium/glucose cotransporter 2	P31639	0.61	0.115737
40957-99-1	40957-99-1	Cannabinoid receptor 2	P34972	0.61	0.115737
40957-99-1	40957-99-1	PI3-kinase p110-alpha subunit	P42336	0.61	0.115737
40957-99-1	40957-99-1	c-Jun N-terminal kinase 2	P45984	0.61	0.115737
40957-99-1	40957-99-1	PI3-kinase p110-gamma subunit	P48736	0.61	0.115737
40957-99-1	40957-99-1	Induced myeloid leukemia cell differentiation protein Mcl-1	Q07820	0.61	0.115737
ent-Epicatechin	35323-91-2	G-protein coupled receptor 35	Q9HC97	0.24	0.289
Syringetin	4423-37-4	Multidrug resistance-associated protein 1	P33527	0.37	0.18092
(-)-Tabernemontanine	2134-98-7	Phosphodiesterase 2A	O00408	0.6	0.10934
(-)-Tabernemontanine	2134-98-7	Serine/threonine-protein kinase Chk1	O14757	0.6	0.10934
(-)-Tabernemontanine	2134-98-7	Phospholipase D2	O14939	0.6	0.10934
(-)-Tabernemontanine	2134-98-7	Solute carrier family 22 member 2	O15244	0.6	0.10934
(-)-Tabernemontanine	2134-98-7	Orexin receptor 2	O43614	0.6	0.10934
(-)-Tabernemontanine	2134-98-7	Lysine-specific histone demethylase 1	O60341	0.6	0.10934
(-)-Tabernemontanine	2134-98-7	CDK9/cyclin T1	O60563	0.6	0.10934
(-)-Tabernemontanine	2134-98-7	Potassium/sodium hyperpolarization-activated cyclic nucleotide-gated channel 1	O60741	0.6	0.10934
(-)-Tabernemontanine	2134-98-7	Transient receptor potential cation channel subfamily A member 1	O75762	0.6	0.10934
(-)-Tabernemontanine	2134-98-7	Isocitrate dehydrogenase [NADP] cytoplasmic	O75874	0.6	0.10934
(-)-Tabernemontanine	2134-98-7	Phosphodiesterase 9A	O76083	0.6	0.10934
(-)-Tabernemontanine	2134-98-7	Phosphodiesterase 8B	O95263	0.6	0.10934
(-)-Tabernemontanine	2134-98-7	Serotonin 3 (5-HT3) receptor	O95264	0.6	0.10934
(-)-Tabernemontanine	2134-98-7	DNA-directed RNA polymerase I subunit RPA1	O95602	0.6	0.10934
(-)-Tabernemontanine	2134-98-7	Serine/threonine-protein kinase PAK 4	O96013	0.6	0.10934
(-)-Tabernemontanine	2134-98-7	Thymidine kinase, cytosolic	P04183	0.6	0.10934
(-)-Tabernemontanine	2134-98-7	Tyrosine-protein kinase LCK	P06239	0.6	0.10934
(-)-Tabernemontanine	2134-98-7	Butyrylcholinesterase	P06276	0.6	0.10934
(-)-Tabernemontanine	2134-98-7	Cyclin-dependent kinase 1 (by homology)	P06493	0.6	0.10934
(-)-Tabernemontanine	2134-98-7	Muscarinic acetylcholine receptor M4	P08173	0.6	0.10934
(-)-Tabernemontanine	2134-98-7	Serotonin 1a (5-HT1a) receptor	P08908	0.6	0.10934
(-)-Tabernemontanine	2134-98-7	Alpha-2a adrenergic receptor	P08913	0.6	0.10934
(-)-Tabernemontanine	2134-98-7	Adenosine A3 receptor	P0DMS8	0.6	0.10934
(-)-Tabernemontanine	2134-98-7	Cytochrome P450 2D6	P10635	0.6	0.10934
(-)-Tabernemontanine	2134-98-7	Phenylethanolamine N-methyltransferase	P11086	0.6	0.10934
(-)-Tabernemontanine	2134-98-7	Muscarinic acetylcholine receptor M1 (by homology)	P11229	0.6	0.10934
(-)-Tabernemontanine	2134-98-7	Transcriptional regulator ERG	P11308	0.6	0.10934
(-)-Tabernemontanine	2134-98-7	Dopamine D2 receptor	P14416	0.6	0.10934
(-)-Tabernemontanine	2134-98-7	Quinone reductase 1	P15559	0.6	0.10934
(-)-Tabernemontanine	2134-98-7	Alpha-2b adrenergic receptor	P18089	0.6	0.10934
(-)-Tabernemontanine	2134-98-7	GABA-A receptor; alpha-6/beta-3/gamma-2	P18507	0.6	0.10934
(-)-Tabernemontanine	2134-98-7	Adrenergic receptor alpha-2	P18825	0.6	0.10934
(-)-Tabernemontanine	2134-98-7	Cyclin-dependent kinase 2/cyclin A	P20248	0.6	0.10934
(-)-Tabernemontanine	2134-98-7	CDK2/Cyclin A	P20248	0.6	0.10934
(-)-Tabernemontanine	2134-98-7	Cannabinoid receptor 1	P21554	0.6	0.10934
(-)-Tabernemontanine	2134-98-7	Ribosomal protein S6 kinase 1	P23443	0.6	0.10934
(-)-Tabernemontanine	2134-98-7	Norepinephrine transporter	P23975	0.6	0.10934
(-)-Tabernemontanine	2134-98-7	Cyclin-dependent kinase 2/cyclin A	P24941	0.6	0.10934
(-)-Tabernemontanine	2134-98-7	CDK2/Cyclin A	P24941	0.6	0.10934
(-)-Tabernemontanine	2134-98-7	Alpha-1d adrenergic receptor	P25100	0.6	0.10934
(-)-Tabernemontanine	2134-98-7	Neurokinin 1 receptor	P25103	0.6	0.10934
(-)-Tabernemontanine	2134-98-7	C-X-C chemokine receptor type 7	P25106	0.6	0.10934
(-)-Tabernemontanine	2134-98-7	Serotonin 1d (5-HT1d) receptor	P28221	0.6	0.10934
(-)-Tabernemontanine	2134-98-7	Serotonin 1b (5-HT1b) receptor	P28222	0.6	0.10934
(-)-Tabernemontanine	2134-98-7	Serotonin 2a (5-HT2a) receptor	P28223	0.6	0.10934
(-)-Tabernemontanine	2134-98-7	Serotonin 2c (5-HT2c) receptor	P28335	0.6	0.10934
(-)-Tabernemontanine	2134-98-7	GABA-A receptor; alpha-6/beta-3/gamma-2	P28472	0.6	0.10934
(-)-Tabernemontanine	2134-98-7	Nitric-oxide synthase, endothelial	P29474	0.6	0.10934
(-)-Tabernemontanine	2134-98-7	Peptide N-myristoyltransferase 1	P30419	0.6	0.10934
(-)-Tabernemontanine	2134-98-7	Translocator protein (by homology)	P30536	0.6	0.10934
(-)-Tabernemontanine	2134-98-7	Neuronal acetylcholine receptor; alpha3/beta4	P30926	0.6	0.10934
(-)-Tabernemontanine	2134-98-7	Serotonin transporter	P31645	0.6	0.10934
(-)-Tabernemontanine	2134-98-7	Neuronal acetylcholine receptor; alpha3/beta4	P32297	0.6	0.10934
(-)-Tabernemontanine	2134-98-7	Alpha-1a adrenergic receptor	P35348	0.6	0.10934
(-)-Tabernemontanine	2134-98-7	Alpha-1b adrenergic receptor	P35368	0.6	0.10934
(-)-Tabernemontanine	2134-98-7	Mu opioid receptor	P35372	0.6	0.10934
(-)-Tabernemontanine	2134-98-7	Dopamine D3 receptor	P35462	0.6	0.10934
(-)-Tabernemontanine	2134-98-7	Sodium channel protein type IV alpha subunit	P35499	0.6	0.10934
(-)-Tabernemontanine	2134-98-7	TGF-beta receptor type I	P36897	0.6	0.10934
(-)-Tabernemontanine	2134-98-7	Delta opioid receptor	P41143	0.6	0.10934
(-)-Tabernemontanine	2134-98-7	Kappa Opioid receptor	P41145	0.6	0.10934
(-)-Tabernemontanine	2134-98-7	Nociceptin receptor	P41146	0.6	0.10934
(-)-Tabernemontanine	2134-98-7	Serotonin 2b (5-HT2b) receptor	P41595	0.6	0.10934
(-)-Tabernemontanine	2134-98-7	Protein kinase C iota	P41743	0.6	0.10934
(-)-Tabernemontanine	2134-98-7	PI3-kinase p110-alpha subunit	P42336	0.6	0.10934
(-)-Tabernemontanine	2134-98-7	Serine/threonine-protein kinase mTOR	P42345	0.6	0.10934
(-)-Tabernemontanine	2134-98-7	Caspase-3	P42574	0.6	0.10934
(-)-Tabernemontanine	2134-98-7	c-Jun N-terminal kinase 1	P45983	0.6	0.10934
(-)-Tabernemontanine	2134-98-7	Serotonin 3 (5-HT3) receptor	P46098	0.6	0.10934
(-)-Tabernemontanine	2134-98-7	Serotonin 3a (5-HT3a) receptor	P46098	0.6	0.10934
(-)-Tabernemontanine	2134-98-7	Serotonin 6 (5-HT6) receptor	P50406	0.6	0.10934
(-)-Tabernemontanine	2134-98-7	CDK9/cyclin T1	P50750	0.6	0.10934
(-)-Tabernemontanine	2134-98-7	Geranylgeranyl transferase type I beta subunit	P53609	0.6	0.10934
(-)-Tabernemontanine	2134-98-7	Peregrin	P55201	0.6	0.10934
(-)-Tabernemontanine	2134-98-7	Cyclin-dependent kinase 2/cyclin A	P78396	0.6	0.10934
(-)-Tabernemontanine	2134-98-7	Cyclin-dependent kinase 5/CDK5 activator 1	Q00535	0.6	0.10934
(-)-Tabernemontanine	2134-98-7	Melanocortin receptor 1	Q01726	0.6	0.10934
(-)-Tabernemontanine	2134-98-7	Dopamine transporter (by homology)	Q01959	0.6	0.10934
(-)-Tabernemontanine	2134-98-7	Centromere-associated protein E	Q02224	0.6	0.10934
(-)-Tabernemontanine	2134-98-7	Protein kinase C (PKC)	Q05513	0.6	0.10934
(-)-Tabernemontanine	2134-98-7	Tyrosine-protein kinase ITK/TSK	Q08881	0.6	0.10934
(-)-Tabernemontanine	2134-98-7	HERG	Q12809	0.6	0.10934
(-)-Tabernemontanine	2134-98-7	Phospholipase D1	Q13393	0.6	0.10934
(-)-Tabernemontanine	2134-98-7	Rho-associated protein kinase 1	Q13464	0.6	0.10934
(-)-Tabernemontanine	2134-98-7	Baculoviral IAP repeat-containing protein 3	Q13489	0.6	0.10934
(-)-Tabernemontanine	2134-98-7	CaM kinase II	Q13557	0.6	0.10934
(-)-Tabernemontanine	2134-98-7	Phosphodiesterase 1C	Q14123	0.6	0.10934
(-)-Tabernemontanine	2134-98-7	Sodium channel protein type V alpha subunit	Q14524	0.6	0.10934
(-)-Tabernemontanine	2134-98-7	Cyclin-dependent kinase 5/CDK5 activator 1	Q15078	0.6	0.10934
(-)-Tabernemontanine	2134-98-7	Sodium channel protein type IX alpha subunit	Q15858	0.6	0.10934
(-)-Tabernemontanine	2134-98-7	GABA-A receptor; alpha-6/beta-3/gamma-2	Q16445	0.6	0.10934
(-)-Tabernemontanine	2134-98-7	Hypoxia-inducible factor 1 alpha	Q16665	0.6	0.10934
(-)-Tabernemontanine	2134-98-7	ATPase family AAA domain-containing protein 2	Q6PL18	0.6	0.10934
(-)-Tabernemontanine	2134-98-7	Transient receptor potential cation channel subfamily M member 8 (by homology)	Q7Z2W7	0.6	0.10934
(-)-Tabernemontanine	2134-98-7	Probable G-protein coupled receptor 142	Q7Z601	0.6	0.10934
(-)-Tabernemontanine	2134-98-7	Vanilloid receptor	Q8NER1	0.6	0.10934
(-)-Tabernemontanine	2134-98-7	Multidrug and toxin extrusion protein 1	Q96FL8	0.6	0.10934
(-)-Tabernemontanine	2134-98-7	Serine/threonine-protein kinase Aurora-B	Q96GD4	0.6	0.10934
(-)-Tabernemontanine	2134-98-7	PDZ-binding kinase	Q96KB5	0.6	0.10934
(-)-Tabernemontanine	2134-98-7	Mas-related G-protein coupled receptor member X1	Q96LB2	0.6	0.10934
(-)-Tabernemontanine	2134-98-7	Melanin-concentrating hormone receptor 1	Q99705	0.6	0.10934
(-)-Tabernemontanine	2134-98-7	Sigma opioid receptor	Q99720	0.6	0.10934
(-)-Tabernemontanine	2134-98-7	Interleukin-1 receptor-associated kinase 4	Q9NWZ3	0.6	0.10934
(-)-Tabernemontanine	2134-98-7	Poly [ADP-ribose] polymerase 2	Q9UGN5	0.6	0.10934
(-)-Tabernemontanine	2134-98-7	Max-like protein X	Q9UH92	0.6	0.10934
(-)-Tabernemontanine	2134-98-7	Dipeptidyl peptidase II	Q9UHL4	0.6	0.10934
(-)-Tabernemontanine	2134-98-7	Glycine transporter 2	Q9Y345	0.6	0.10934
(-)-Tabernemontanine	2134-98-7	Potassium/sodium hyperpolarization-activated cyclic nucleotide-gated channel 4	Q9Y3Q4	0.6	0.10934
kaempferol	520-18-3	Estrogen receptor alpha	P03372	0.24	0.270837
kaempferol	520-18-3	Cystic fibrosis transmembrane conductance regulator	P13569	0.24	0.270837
kaempferol	520-18-3	Cyclooxygenase-2	P35354	0.24	0.270837
kaempferol	520-18-3	6-phosphofructo-2-kinase/fructose-2,6-bisphosphatase 3	Q16875	0.24	0.262582
Erythraline	466-77-3	Toll-like receptor 4 (by homology)	O00206	0.55	0.111502
Erythraline	466-77-3	Serine/threonine-protein kinase Chk1	O14757	0.55	0.111502
Erythraline	466-77-3	Rho-associated protein kinase	O75116	0.55	0.111502
Erythraline	466-77-3	Rho-associated protein kinase 2	O75116	0.55	0.111502
Erythraline	466-77-3	Phosphodiesterase 5A	O76074	0.55	0.111502
Erythraline	466-77-3	Epidermal growth factor receptor erbB1	P00533	0.55	0.111502
Erythraline	466-77-3	Carbonic anhydrase I	P00915	0.55	0.111502
Erythraline	466-77-3	Carbonic anhydrase II	P00918	0.55	0.111502
Erythraline	466-77-3	Insulin-like growth factor I receptor	P08069	0.55	0.111502
Erythraline	466-77-3	Muscarinic acetylcholine receptor M5	P08912	0.55	0.111502
Erythraline	466-77-3	Androgen Receptor (by homology)	P10275	0.55	0.111502
Erythraline	466-77-3	Cytochrome P450 2D6	P10635	0.55	0.111502
Erythraline	466-77-3	Phenylethanolamine N-methyltransferase	P11086	0.55	0.111502
Erythraline	466-77-3	Nicotinic acetylcholine receptor alpha4/beta2/alpha5	P17787	0.55	0.111502
Erythraline	466-77-3	Neuronal acetylcholine receptor; alpha3/beta2	P17787	0.55	0.111502
Erythraline	466-77-3	Neuronal acetylcholine receptor; alpha3/alpha6/beta2/beta3	P17787	0.55	0.111502
Erythraline	466-77-3	Troponin, cardiac muscle	P19429	0.55	0.111502
Erythraline	466-77-3	Muscarinic acetylcholine receptor M3	P20309	0.55	0.111502
Erythraline	466-77-3	Monoamine oxidase A	P21397	0.55	0.111502
Erythraline	466-77-3	Acetylcholinesterase	P22303	0.55	0.111502
Erythraline	466-77-3	Voltage-gated potassium channel subunit Kv1.5	P22460	0.55	0.111502
Erythraline	466-77-3	Tyrosine-protein kinase JAK1	P23458	0.55	0.111502
Erythraline	466-77-3	Norepinephrine transporter	P23975	0.55	0.111502
Erythraline	466-77-3	Neurokinin 1 receptor	P25103	0.55	0.111502
Erythraline	466-77-3	Nitric-oxide synthase, endothelial	P29474	0.55	0.111502
Erythraline	466-77-3	Nitric-oxide synthase, brain	P29475	0.55	0.111502
Erythraline	466-77-3	Nicotinic acetylcholine receptor alpha4/beta2/alpha5	P30532	0.55	0.111502
Erythraline	466-77-3	Neuronal acetylcholine receptor; alpha2/beta4	P30926	0.55	0.111502
Erythraline	466-77-3	Serotonin 1f (5-HT1f) receptor	P30939	0.55	0.111502
Erythraline	466-77-3	Serine/threonine-protein kinase AKT	P31749	0.55	0.111502
Erythraline	466-77-3	C-C chemokine receptor type 1	P32246	0.55	0.111502
Erythraline	466-77-3	Neuronal acetylcholine receptor; alpha3/beta2	P32297	0.55	0.111502
Erythraline	466-77-3	Neuronal acetylcholine receptor; alpha3/alpha6/beta2/beta3	P32297	0.55	0.111502
Erythraline	466-77-3	Histamine H1 receptor	P35367	0.55	0.111502
Erythraline	466-77-3	Mu opioid receptor	P35372	0.55	0.111502
Erythraline	466-77-3	Squalene synthetase (by homology)	P37268	0.55	0.111502
Erythraline	466-77-3	Delta opioid receptor	P41143	0.55	0.111502
Erythraline	466-77-3	Nicotinic acetylcholine receptor alpha4/beta2/alpha5	P43681	0.55	0.111502
Erythraline	466-77-3	Neuronal acetylcholine receptor protein alpha-4 subunit	P43681	0.55	0.111502
Erythraline	466-77-3	Troponin, cardiac muscle	P45379	0.55	0.111502
Erythraline	466-77-3	Serotonin 3a (5-HT3a) receptor	P46098	0.55	0.111502
Erythraline	466-77-3	Glycine transporter 1	P48067	0.55	0.111502
Erythraline	466-77-3	Glycogen synthase kinase-3 alpha	P49840	0.55	0.111502
Erythraline	466-77-3	Glycogen synthase kinase-3 beta	P49841	0.55	0.111502
Erythraline	466-77-3	Dipeptidyl peptidase I	P53634	0.55	0.111502
Erythraline	466-77-3	Beta-secretase 1	P56817	0.55	0.111502
Erythraline	466-77-3	Troponin, cardiac muscle	P63316	0.55	0.111502
Erythraline	466-77-3	Dual specificity mitogen-activated protein kinase kinase 1	Q02750	0.55	0.111502
Erythraline	466-77-3	Glutamate NMDA receptor; GRIN1/GRIN2B	Q05586	0.55	0.111502
Erythraline	466-77-3	Neuronal acetylcholine receptor; alpha3/alpha6/beta2/beta3	Q05901	0.55	0.111502
Erythraline	466-77-3	Fibroblast activation protein alpha	Q12884	0.55	0.111502
Erythraline	466-77-3	S-methyl-5-thioadenosine phosphorylase	Q13126	0.55	0.111502
Erythraline	466-77-3	Glutamate NMDA receptor; GRIN1/GRIN2B	Q13224	0.55	0.111502
Erythraline	466-77-3	Serine/threonine-protein kinase ILK-1	Q13418	0.55	0.111502
Erythraline	466-77-3	Rho-associated protein kinase	Q13464	0.55	0.111502
Erythraline	466-77-3	Serotonin 4 (5-HT4) receptor	Q13639	0.55	0.111502
Erythraline	466-77-3	Sodium channel protein type V alpha subunit	Q14524	0.55	0.111502
Erythraline	466-77-3	Neuronal acetylcholine receptor; alpha2/beta4	Q15822	0.55	0.111502
Erythraline	466-77-3	Neuronal acetylcholine receptor; alpha3/alpha6/beta2/beta3	Q15825	0.55	0.111502
Erythraline	466-77-3	Vesicular acetylcholine transporter	Q16572	0.55	0.111502
Erythraline	466-77-3	Carbonic anhydrase IX	Q16790	0.55	0.111502
Erythraline	466-77-3	Cytochrome P450 51	Q16850	0.55	0.111502
Erythraline	466-77-3	Leucine-rich repeat serine/threonine-protein kinase 2	Q5S007	0.55	0.111502
Erythraline	466-77-3	Transient receptor potential cation channel subfamily V member 3	Q8NET8	0.55	0.111502
Erythraline	466-77-3	Metastin receptor	Q969F8	0.55	0.111502
Erythraline	466-77-3	Melanin-concentrating hormone receptor 1	Q99705	0.55	0.111502
Erythraline	466-77-3	Histamine H4 receptor	Q9H3N8	0.55	0.111502
Erythraline	466-77-3	Phosphodiesterase 11A	Q9HCR9	0.55	0.111502
Erythraline	466-77-3	Dipeptidyl peptidase II	Q9UHL4	0.55	0.111502
Erythraline	466-77-3	Bromodomain adjacent to zinc finger domain protein 2B	Q9UIF8	0.55	0.111502
Erythraline	466-77-3	Bromodomain adjacent to zinc finger domain protein 2A	Q9UIF9	0.55	0.111502
Erythraline	466-77-3	Urotensin II receptor	Q9UKP6	0.55	0.111502
Erythraline	466-77-3	Phosphodiesterase 10A	Q9Y233	0.55	0.111502
AIDS214634	81426-17-7	Testis-specific androgen-binding protein	P04278	0.54	0.113286
AIDS214634	81426-17-7	Arachidonate 5-lipoxygenase	P09917	0.54	0.113286
AIDS214634	81426-17-7	Platelet activating factor receptor	P25105	0.54	0.113286
AIDS214634	81426-17-7	Sodium/glucose cotransporter 2	P31639	0.54	0.113286
AIDS214634	81426-17-7	Serotonin transporter	P31645	0.54	0.113286
AIDS214634	81426-17-7	PI3-kinase p110-alpha subunit	P42336	0.54	0.113286
AIDS214634	81426-17-7	PI3-kinase p110-gamma subunit	P48736	0.54	0.113286
AIDS214634	81426-17-7	Induced myeloid leukemia cell differentiation protein Mcl-1	Q07820	0.54	0.113286
AIDS214634	81426-17-7	Hypoxia-inducible factor 1 alpha (by homology)	Q16665	0.54	0.113286
AIDS214634	81426-17-7	Tyrosyl-DNA phosphodiesterase 1	Q9NUW8	0.54	0.113286
AIDS214634	81426-17-7	Low affinity sodium-glucose cotransporter	Q9NY91	0.54	0.113286
Syringetin	4423-37-4	NADPH oxidase 4	Q9NPH5	0.37	0.164184
kaempferol	520-18-3	AMY1C	P04745	0.24	0.237885
kaempferol	520-18-3	G protein-coupled receptor kinase 6	P43250	0.24	0.237885
kaempferol	520-18-3	Telomerase reverse transcriptase	O14746	0.24	0.229686
ent-Epicatechin	35323-91-2	Caspase-9	P55211	0.24	0.225
quercetin	117-39-5	Telomerase reverse transcriptase	O14746	0.27	0.198389
Syringetin	4423-37-4	Adenosine A3 receptor	P0DMS8	0.37	0.139089
olivil	2955-23-9	Macrophage migration inhibitory factor	P14174	0.4	0.123
4-[(2S,3R)-5-[(E)-3-hydroxyprop-1-enyl]-7-methoxy-3-methylol-2,3-dihydrobenzofuran-2-yl]-2-methoxy-phenol	4263-87-0	Cannabinoid receptor 1	P21554	0.39	0.125572
4-[(2S,3R)-5-[(E)-3-hydroxyprop-1-enyl]-7-methoxy-3-methylol-2,3-dihydrobenzofuran-2-yl]-2-methoxy-phenol	4263-87-0	Cannabinoid receptor 2	P34972	0.39	0.125572
Syringetin	4423-37-4	P-glycoprotein 1	P08183	0.37	0.130707
Syringetin	4423-37-4	Cytochrome P450 19A1	P11511	0.37	0.130707
Syringetin	4423-37-4	Estradiol 17-beta-dehydrogenase 2	P37059	0.37	0.130707
Helenalin	6754-13-8	Telomerase reverse transcriptase	O14746	0.19	0.253454
(E)-3-[4-[(1R,2R)-2-hydroxy-2-(4-hydroxy-3-methoxy-phenyl)-1-methylol-ethoxy]-3-methoxy-phenyl]acrolein	CID21582571	Transcription factor p65	Q04206	0.36	0.132
olivil	2955-23-9	Carbonic anhydrase 4	P22748	0.4	0.118
Dehydrodiconiferyl alcohol 4,gamma'-di-O-beta-D-glucopyanoside_qt	GQNBCFQSSDOEHP-LNFBDUAVSA-N	Mu opioid receptor	P35372	0.39	0.117455
4-[(2S,3R)-5-[(E)-3-hydroxyprop-1-enyl]-7-methoxy-3-methylol-2,3-dihydrobenzofuran-2-yl]-2-methoxy-phenol	4263-87-0	Mu opioid receptor (by homology)	P35372	0.39	0.117455
Dehydrodiconiferyl alcohol 4,gamma'-di-O-beta-D-glucopyanoside_qt	GQNBCFQSSDOEHP-LNFBDUAVSA-N	Delta opioid receptor	P41143	0.39	0.117455
4-[(2S,3R)-5-[(E)-3-hydroxyprop-1-enyl]-7-methoxy-3-methylol-2,3-dihydrobenzofuran-2-yl]-2-methoxy-phenol	4263-87-0	Delta opioid receptor (by homology)	P41143	0.39	0.117455
Syringetin	4423-37-4	Epidermal growth factor receptor erbB1	P00533	0.37	0.122339
Syringetin	4423-37-4	Thrombin	P00734	0.37	0.122339
Syringetin	4423-37-4	Insulin-like growth factor I receptor	P08069	0.37	0.122339
ent-Epicatechin	35323-91-2	Alpha-2A adrenergic receptor	P08913	0.24	0.188
(E)-3-[4-[(1R,2R)-2-hydroxy-2-(4-hydroxy-3-methoxy-phenyl)-1-methylol-ethoxy]-3-methoxy-phenyl]acrolein	CID21582571	Dual specificity protein phosphatase 3	P51452	0.36	0.123
(E)-3-[4-[(1R,2R)-2-hydroxy-2-(4-hydroxy-3-methoxy-phenyl)-1-methylol-ethoxy]-3-methoxy-phenyl]acrolein	CID21582571	E3 ubiquitin-protein ligase Mdm2	Q00987	0.36	0.123
4-[(2S,3R)-5-[(E)-3-hydroxyprop-1-enyl]-7-methoxy-3-methylol-2,3-dihydrobenzofuran-2-yl]-2-methoxy-phenol	4263-87-0	PI3-kinase p110-delta subunit	O00329	0.39	0.10934
4-[(2S,3R)-5-[(E)-3-hydroxyprop-1-enyl]-7-methoxy-3-methylol-2,3-dihydrobenzofuran-2-yl]-2-methoxy-phenol	4263-87-0	Serine/threonine-protein kinase PLK4	O00444	0.39	0.10934
Dehydrodiconiferyl alcohol 4,gamma'-di-O-beta-D-glucopyanoside_qt	GQNBCFQSSDOEHP-LNFBDUAVSA-N	Carboxylesterase 2	O00748	0.39	0.10934
Dehydrodiconiferyl alcohol 4,gamma'-di-O-beta-D-glucopyanoside_qt	GQNBCFQSSDOEHP-LNFBDUAVSA-N	Prostaglandin E synthase	O14684	0.39	0.10934
4-[(2S,3R)-5-[(E)-3-hydroxyprop-1-enyl]-7-methoxy-3-methylol-2,3-dihydrobenzofuran-2-yl]-2-methoxy-phenol	4263-87-0	Prostaglandin E synthase	O14684	0.39	0.10934
Dehydrodiconiferyl alcohol 4,gamma'-di-O-beta-D-glucopyanoside_qt	GQNBCFQSSDOEHP-LNFBDUAVSA-N	Serine/threonine-protein kinase Chk1	O14757	0.39	0.10934
4-[(2S,3R)-5-[(E)-3-hydroxyprop-1-enyl]-7-methoxy-3-methylol-2,3-dihydrobenzofuran-2-yl]-2-methoxy-phenol	4263-87-0	Serine/threonine-protein kinase Chk1	O14757	0.39	0.10934
4-[(2S,3R)-5-[(E)-3-hydroxyprop-1-enyl]-7-methoxy-3-methylol-2,3-dihydrobenzofuran-2-yl]-2-methoxy-phenol	4263-87-0	3-phosphoinositide dependent protein kinase-1	O15530	0.39	0.10934
Dehydrodiconiferyl alcohol 4,gamma'-di-O-beta-D-glucopyanoside_qt	GQNBCFQSSDOEHP-LNFBDUAVSA-N	Carbonic anhydrase XII	O43570	0.39	0.10934
Dehydrodiconiferyl alcohol 4,gamma'-di-O-beta-D-glucopyanoside_qt	GQNBCFQSSDOEHP-LNFBDUAVSA-N	Sodium/nucleoside cotransporter 2	O43868	0.39	0.10934
4-[(2S,3R)-5-[(E)-3-hydroxyprop-1-enyl]-7-methoxy-3-methylol-2,3-dihydrobenzofuran-2-yl]-2-methoxy-phenol	4263-87-0	Aldo-keto reductase family 1 member B10	O60218	0.39	0.10934
Dehydrodiconiferyl alcohol 4,gamma'-di-O-beta-D-glucopyanoside_qt	GQNBCFQSSDOEHP-LNFBDUAVSA-N	CDK9/cyclin T1	O60563	0.39	0.10934
4-[(2S,3R)-5-[(E)-3-hydroxyprop-1-enyl]-7-methoxy-3-methylol-2,3-dihydrobenzofuran-2-yl]-2-methoxy-phenol	4263-87-0	Cathepsin (V and K)	O60911	0.39	0.10934
Dehydrodiconiferyl alcohol 4,gamma'-di-O-beta-D-glucopyanoside_qt	GQNBCFQSSDOEHP-LNFBDUAVSA-N	Rho-associated protein kinase 2	O75116	0.39	0.10934
4-[(2S,3R)-5-[(E)-3-hydroxyprop-1-enyl]-7-methoxy-3-methylol-2,3-dihydrobenzofuran-2-yl]-2-methoxy-phenol	4263-87-0	Serine/threonine-protein kinase/endoribonuclease IRE1	O75460	0.39	0.10934
Dehydrodiconiferyl alcohol 4,gamma'-di-O-beta-D-glucopyanoside_qt	GQNBCFQSSDOEHP-LNFBDUAVSA-N	Ribosomal protein S6 kinase alpha 4	O75676	0.39	0.10934
4-[(2S,3R)-5-[(E)-3-hydroxyprop-1-enyl]-7-methoxy-3-methylol-2,3-dihydrobenzofuran-2-yl]-2-methoxy-phenol	4263-87-0	Ribosomal protein S6 kinase alpha 4	O75676	0.39	0.10934
Dehydrodiconiferyl alcohol 4,gamma'-di-O-beta-D-glucopyanoside_qt	GQNBCFQSSDOEHP-LNFBDUAVSA-N	Phosphodiesterase 5A	O76074	0.39	0.10934
4-[(2S,3R)-5-[(E)-3-hydroxyprop-1-enyl]-7-methoxy-3-methylol-2,3-dihydrobenzofuran-2-yl]-2-methoxy-phenol	4263-87-0	Phosphodiesterase 5A	O76074	0.39	0.10934
4-[(2S,3R)-5-[(E)-3-hydroxyprop-1-enyl]-7-methoxy-3-methylol-2,3-dihydrobenzofuran-2-yl]-2-methoxy-phenol	4263-87-0	Mitogen-activated protein kinase kinase kinase kinase 4	O95819	0.39	0.10934
Dehydrodiconiferyl alcohol 4,gamma'-di-O-beta-D-glucopyanoside_qt	GQNBCFQSSDOEHP-LNFBDUAVSA-N	Cyclin-dependent kinase 2/cyclin E	O96020	0.39	0.10934
4-[(2S,3R)-5-[(E)-3-hydroxyprop-1-enyl]-7-methoxy-3-methylol-2,3-dihydrobenzofuran-2-yl]-2-methoxy-phenol	4263-87-0	Cyclin-dependent kinase 2/cyclin E	O96020	0.39	0.10934
4-[(2S,3R)-5-[(E)-3-hydroxyprop-1-enyl]-7-methoxy-3-methylol-2,3-dihydrobenzofuran-2-yl]-2-methoxy-phenol	4263-87-0	Tyrosine-protein kinase ABL	P00519	0.39	0.10934
Dehydrodiconiferyl alcohol 4,gamma'-di-O-beta-D-glucopyanoside_qt	GQNBCFQSSDOEHP-LNFBDUAVSA-N	Epidermal growth factor receptor erbB1	P00533	0.39	0.10934
4-[(2S,3R)-5-[(E)-3-hydroxyprop-1-enyl]-7-methoxy-3-methylol-2,3-dihydrobenzofuran-2-yl]-2-methoxy-phenol	4263-87-0	Epidermal growth factor receptor erbB1	P00533	0.39	0.10934
Dehydrodiconiferyl alcohol 4,gamma'-di-O-beta-D-glucopyanoside_qt	GQNBCFQSSDOEHP-LNFBDUAVSA-N	Thrombin	P00734	0.39	0.10934
4-[(2S,3R)-5-[(E)-3-hydroxyprop-1-enyl]-7-methoxy-3-methylol-2,3-dihydrobenzofuran-2-yl]-2-methoxy-phenol	4263-87-0	Thrombin	P00734	0.39	0.10934
Dehydrodiconiferyl alcohol 4,gamma'-di-O-beta-D-glucopyanoside_qt	GQNBCFQSSDOEHP-LNFBDUAVSA-N	Thrombin and coagulation factor X	P00742	0.39	0.10934
Dehydrodiconiferyl alcohol 4,gamma'-di-O-beta-D-glucopyanoside_qt	GQNBCFQSSDOEHP-LNFBDUAVSA-N	Complement factor D	P00746	0.39	0.10934
4-[(2S,3R)-5-[(E)-3-hydroxyprop-1-enyl]-7-methoxy-3-methylol-2,3-dihydrobenzofuran-2-yl]-2-methoxy-phenol	4263-87-0	Plasminogen	P00747	0.39	0.10934
4-[(2S,3R)-5-[(E)-3-hydroxyprop-1-enyl]-7-methoxy-3-methylol-2,3-dihydrobenzofuran-2-yl]-2-methoxy-phenol	4263-87-0	Urokinase-type plasminogen activator	P00749	0.39	0.10934
4-[(2S,3R)-5-[(E)-3-hydroxyprop-1-enyl]-7-methoxy-3-methylol-2,3-dihydrobenzofuran-2-yl]-2-methoxy-phenol	4263-87-0	HMG-CoA reductase	P04035	0.39	0.10934
Dehydrodiconiferyl alcohol 4,gamma'-di-O-beta-D-glucopyanoside_qt	GQNBCFQSSDOEHP-LNFBDUAVSA-N	Beta-glucocerebrosidase (by homology)	P04062	0.39	0.10934
Dehydrodiconiferyl alcohol 4,gamma'-di-O-beta-D-glucopyanoside_qt	GQNBCFQSSDOEHP-LNFBDUAVSA-N	Nerve growth factor receptor Trk-A	P04629	0.39	0.10934
4-[(2S,3R)-5-[(E)-3-hydroxyprop-1-enyl]-7-methoxy-3-methylol-2,3-dihydrobenzofuran-2-yl]-2-methoxy-phenol	4263-87-0	Nerve growth factor receptor Trk-A	P04629	0.39	0.10934
4-[(2S,3R)-5-[(E)-3-hydroxyprop-1-enyl]-7-methoxy-3-methylol-2,3-dihydrobenzofuran-2-yl]-2-methoxy-phenol	4263-87-0	Thymidylate synthase (by homology)	P04818	0.39	0.10934
4-[(2S,3R)-5-[(E)-3-hydroxyprop-1-enyl]-7-methoxy-3-methylol-2,3-dihydrobenzofuran-2-yl]-2-methoxy-phenol	4263-87-0	Proto-oncogene c-JUN	P05412	0.39	0.10934
Dehydrodiconiferyl alcohol 4,gamma'-di-O-beta-D-glucopyanoside_qt	GQNBCFQSSDOEHP-LNFBDUAVSA-N	Cyclin-dependent kinase 1	P06493	0.39	0.10934
Dehydrodiconiferyl alcohol 4,gamma'-di-O-beta-D-glucopyanoside_qt	GQNBCFQSSDOEHP-LNFBDUAVSA-N	Cyclin-dependent kinase 1/cyclin B1	P06493	0.39	0.10934
4-[(2S,3R)-5-[(E)-3-hydroxyprop-1-enyl]-7-methoxy-3-methylol-2,3-dihydrobenzofuran-2-yl]-2-methoxy-phenol	4263-87-0	Cyclin-dependent kinase 1	P06493	0.39	0.10934
Dehydrodiconiferyl alcohol 4,gamma'-di-O-beta-D-glucopyanoside_qt	GQNBCFQSSDOEHP-LNFBDUAVSA-N	Prostate specific antigen	P07288	0.39	0.10934
Dehydrodiconiferyl alcohol 4,gamma'-di-O-beta-D-glucopyanoside_qt	GQNBCFQSSDOEHP-LNFBDUAVSA-N	Macrophage colony stimulating factor receptor	P07333	0.39	0.10934
4-[(2S,3R)-5-[(E)-3-hydroxyprop-1-enyl]-7-methoxy-3-methylol-2,3-dihydrobenzofuran-2-yl]-2-methoxy-phenol	4263-87-0	Macrophage colony stimulating factor receptor (by homology)	P07333	0.39	0.10934
Dehydrodiconiferyl alcohol 4,gamma'-di-O-beta-D-glucopyanoside_qt	GQNBCFQSSDOEHP-LNFBDUAVSA-N	Cathepsin D	P07339	0.39	0.10934
4-[(2S,3R)-5-[(E)-3-hydroxyprop-1-enyl]-7-methoxy-3-methylol-2,3-dihydrobenzofuran-2-yl]-2-methoxy-phenol	4263-87-0	Cathepsin D	P07339	0.39	0.10934
Dehydrodiconiferyl alcohol 4,gamma'-di-O-beta-D-glucopyanoside_qt	GQNBCFQSSDOEHP-LNFBDUAVSA-N	Heat shock protein HSP 90-alpha	P07900	0.39	0.10934
4-[(2S,3R)-5-[(E)-3-hydroxyprop-1-enyl]-7-methoxy-3-methylol-2,3-dihydrobenzofuran-2-yl]-2-methoxy-phenol	4263-87-0	Heat shock protein HSP 90-alpha	P07900	0.39	0.10934
Dehydrodiconiferyl alcohol 4,gamma'-di-O-beta-D-glucopyanoside_qt	GQNBCFQSSDOEHP-LNFBDUAVSA-N	Kinesin-1 heavy chain/ Tyrosine-protein kinase receptor RET	P07949	0.39	0.10934
Dehydrodiconiferyl alcohol 4,gamma'-di-O-beta-D-glucopyanoside_qt	GQNBCFQSSDOEHP-LNFBDUAVSA-N	P-glycoprotein 1	P08183	0.39	0.10934
4-[(2S,3R)-5-[(E)-3-hydroxyprop-1-enyl]-7-methoxy-3-methylol-2,3-dihydrobenzofuran-2-yl]-2-methoxy-phenol	4263-87-0	Heat shock protein HSP 90-beta	P08238	0.39	0.10934
Dehydrodiconiferyl alcohol 4,gamma'-di-O-beta-D-glucopyanoside_qt	GQNBCFQSSDOEHP-LNFBDUAVSA-N	Neprilysin (by homology)	P08473	0.39	0.10934
4-[(2S,3R)-5-[(E)-3-hydroxyprop-1-enyl]-7-methoxy-3-methylol-2,3-dihydrobenzofuran-2-yl]-2-methoxy-phenol	4263-87-0	Tyrosine-protein kinase HCK	P08631	0.39	0.10934
4-[(2S,3R)-5-[(E)-3-hydroxyprop-1-enyl]-7-methoxy-3-methylol-2,3-dihydrobenzofuran-2-yl]-2-methoxy-phenol	4263-87-0	Proto-oncogene tyrosine-protein kinase ROS	P08922	0.39	0.10934
4-[(2S,3R)-5-[(E)-3-hydroxyprop-1-enyl]-7-methoxy-3-methylol-2,3-dihydrobenzofuran-2-yl]-2-methoxy-phenol	4263-87-0	Matrix metalloproteinase 7	P09237	0.39	0.10934
Dehydrodiconiferyl alcohol 4,gamma'-di-O-beta-D-glucopyanoside_qt	GQNBCFQSSDOEHP-LNFBDUAVSA-N	Poly [ADP-ribose] polymerase-1	P09874	0.39	0.10934
Dehydrodiconiferyl alcohol 4,gamma'-di-O-beta-D-glucopyanoside_qt	GQNBCFQSSDOEHP-LNFBDUAVSA-N	Adenosine A3 receptor	P0DMS8	0.39	0.10934
4-[(2S,3R)-5-[(E)-3-hydroxyprop-1-enyl]-7-methoxy-3-methylol-2,3-dihydrobenzofuran-2-yl]-2-methoxy-phenol	4263-87-0	Adenosine A3 receptor	P0DMS8	0.39	0.10934
Dehydrodiconiferyl alcohol 4,gamma'-di-O-beta-D-glucopyanoside_qt	GQNBCFQSSDOEHP-LNFBDUAVSA-N	Androgen Receptor (by homology)	P10275	0.39	0.10934
4-[(2S,3R)-5-[(E)-3-hydroxyprop-1-enyl]-7-methoxy-3-methylol-2,3-dihydrobenzofuran-2-yl]-2-methoxy-phenol	4263-87-0	Androgen Receptor (by homology)	P10275	0.39	0.10934
4-[(2S,3R)-5-[(E)-3-hydroxyprop-1-enyl]-7-methoxy-3-methylol-2,3-dihydrobenzofuran-2-yl]-2-methoxy-phenol	4263-87-0	Serine/threonine-protein kinase PIM1	P11309	0.39	0.10934
Dehydrodiconiferyl alcohol 4,gamma'-di-O-beta-D-glucopyanoside_qt	GQNBCFQSSDOEHP-LNFBDUAVSA-N	Inosine-5'-monophosphate dehydrogenase 2	P12268	0.39	0.10934
4-[(2S,3R)-5-[(E)-3-hydroxyprop-1-enyl]-7-methoxy-3-methylol-2,3-dihydrobenzofuran-2-yl]-2-methoxy-phenol	4263-87-0	Cystic fibrosis transmembrane conductance regulator	P13569	0.39	0.10934
Dehydrodiconiferyl alcohol 4,gamma'-di-O-beta-D-glucopyanoside_qt	GQNBCFQSSDOEHP-LNFBDUAVSA-N	Sodium/glucose cotransporter 1	P13866	0.39	0.10934
Dehydrodiconiferyl alcohol 4,gamma'-di-O-beta-D-glucopyanoside_qt	GQNBCFQSSDOEHP-LNFBDUAVSA-N	Beta-3 adrenergic receptor	P13945	0.39	0.10934
Dehydrodiconiferyl alcohol 4,gamma'-di-O-beta-D-glucopyanoside_qt	GQNBCFQSSDOEHP-LNFBDUAVSA-N	Insulin receptor-related protein	P14616	0.39	0.10934
Dehydrodiconiferyl alcohol 4,gamma'-di-O-beta-D-glucopyanoside_qt	GQNBCFQSSDOEHP-LNFBDUAVSA-N	Cyclin-dependent kinase 1/cyclin B1	P14635	0.39	0.10934
Dehydrodiconiferyl alcohol 4,gamma'-di-O-beta-D-glucopyanoside_qt	GQNBCFQSSDOEHP-LNFBDUAVSA-N	Matrix metalloproteinase 9	P14780	0.39	0.10934
4-[(2S,3R)-5-[(E)-3-hydroxyprop-1-enyl]-7-methoxy-3-methylol-2,3-dihydrobenzofuran-2-yl]-2-methoxy-phenol	4263-87-0	Matrix metalloproteinase 9	P14780	0.39	0.10934
4-[(2S,3R)-5-[(E)-3-hydroxyprop-1-enyl]-7-methoxy-3-methylol-2,3-dihydrobenzofuran-2-yl]-2-methoxy-phenol	4263-87-0	Serine/threonine-protein kinase B-raf	P15056	0.39	0.10934
4-[(2S,3R)-5-[(E)-3-hydroxyprop-1-enyl]-7-methoxy-3-methylol-2,3-dihydrobenzofuran-2-yl]-2-methoxy-phenol	4263-87-0	Aldose reductase	P15121	0.39	0.10934
Dehydrodiconiferyl alcohol 4,gamma'-di-O-beta-D-glucopyanoside_qt	GQNBCFQSSDOEHP-LNFBDUAVSA-N	15-hydroxyprostaglandin dehydrogenase [NAD+]	P15428	0.39	0.10934
Dehydrodiconiferyl alcohol 4,gamma'-di-O-beta-D-glucopyanoside_qt	GQNBCFQSSDOEHP-LNFBDUAVSA-N	Quinone reductase 1	P15559	0.39	0.10934
Dehydrodiconiferyl alcohol 4,gamma'-di-O-beta-D-glucopyanoside_qt	GQNBCFQSSDOEHP-LNFBDUAVSA-N	Protein kinase C alpha	P17252	0.39	0.10934
4-[(2S,3R)-5-[(E)-3-hydroxyprop-1-enyl]-7-methoxy-3-methylol-2,3-dihydrobenzofuran-2-yl]-2-methoxy-phenol	4263-87-0	Protein kinase C alpha	P17252	0.39	0.10934
4-[(2S,3R)-5-[(E)-3-hydroxyprop-1-enyl]-7-methoxy-3-methylol-2,3-dihydrobenzofuran-2-yl]-2-methoxy-phenol	4263-87-0	Vascular endothelial growth factor receptor 1	P17948	0.39	0.10934
Dehydrodiconiferyl alcohol 4,gamma'-di-O-beta-D-glucopyanoside_qt	GQNBCFQSSDOEHP-LNFBDUAVSA-N	Protein-tyrosine phosphatase 1B	P18031	0.39	0.10934
Dehydrodiconiferyl alcohol 4,gamma'-di-O-beta-D-glucopyanoside_qt	GQNBCFQSSDOEHP-LNFBDUAVSA-N	CDK2/Cyclin A	P20248	0.39	0.10934
Dehydrodiconiferyl alcohol 4,gamma'-di-O-beta-D-glucopyanoside_qt	GQNBCFQSSDOEHP-LNFBDUAVSA-N	Cyclin-dependent kinase 2/cyclin A	P20248	0.39	0.10934
4-[(2S,3R)-5-[(E)-3-hydroxyprop-1-enyl]-7-methoxy-3-methylol-2,3-dihydrobenzofuran-2-yl]-2-methoxy-phenol	4263-87-0	CDK2/Cyclin A	P20248	0.39	0.10934
Dehydrodiconiferyl alcohol 4,gamma'-di-O-beta-D-glucopyanoside_qt	GQNBCFQSSDOEHP-LNFBDUAVSA-N	Muscarinic acetylcholine receptor M3 (by homology)	P20309	0.39	0.10934
Dehydrodiconiferyl alcohol 4,gamma'-di-O-beta-D-glucopyanoside_qt	GQNBCFQSSDOEHP-LNFBDUAVSA-N	Inosine-5'-monophosphate dehydrogenase 1	P20839	0.39	0.10934
4-[(2S,3R)-5-[(E)-3-hydroxyprop-1-enyl]-7-methoxy-3-methylol-2,3-dihydrobenzofuran-2-yl]-2-methoxy-phenol	4263-87-0	Sphingosine 1-phosphate receptor Edg-1	P21453	0.39	0.10934
Dehydrodiconiferyl alcohol 4,gamma'-di-O-beta-D-glucopyanoside_qt	GQNBCFQSSDOEHP-LNFBDUAVSA-N	Cannabinoid receptor 1	P21554	0.39	0.10934
4-[(2S,3R)-5-[(E)-3-hydroxyprop-1-enyl]-7-methoxy-3-methylol-2,3-dihydrobenzofuran-2-yl]-2-methoxy-phenol	4263-87-0	Carbonic anhydrase IV	P22748	0.39	0.10934
Dehydrodiconiferyl alcohol 4,gamma'-di-O-beta-D-glucopyanoside_qt	GQNBCFQSSDOEHP-LNFBDUAVSA-N	Matrix metalloproteinase 8	P22894	0.39	0.10934
4-[(2S,3R)-5-[(E)-3-hydroxyprop-1-enyl]-7-methoxy-3-methylol-2,3-dihydrobenzofuran-2-yl]-2-methoxy-phenol	4263-87-0	Matrix metalloproteinase 8	P22894	0.39	0.10934
Dehydrodiconiferyl alcohol 4,gamma'-di-O-beta-D-glucopyanoside_qt	GQNBCFQSSDOEHP-LNFBDUAVSA-N	Cyclooxygenase-1	P23219	0.39	0.10934
4-[(2S,3R)-5-[(E)-3-hydroxyprop-1-enyl]-7-methoxy-3-methylol-2,3-dihydrobenzofuran-2-yl]-2-methoxy-phenol	4263-87-0	Cyclooxygenase-1	P23219	0.39	0.10934
Dehydrodiconiferyl alcohol 4,gamma'-di-O-beta-D-glucopyanoside_qt	GQNBCFQSSDOEHP-LNFBDUAVSA-N	Cyclin-dependent kinase 2/cyclin E	P24864	0.39	0.10934
Dehydrodiconiferyl alcohol 4,gamma'-di-O-beta-D-glucopyanoside_qt	GQNBCFQSSDOEHP-LNFBDUAVSA-N	Cyclin-dependent kinase 2/cyclin E1	P24864	0.39	0.10934
4-[(2S,3R)-5-[(E)-3-hydroxyprop-1-enyl]-7-methoxy-3-methylol-2,3-dihydrobenzofuran-2-yl]-2-methoxy-phenol	4263-87-0	Cyclin-dependent kinase 2/cyclin E	P24864	0.39	0.10934
Dehydrodiconiferyl alcohol 4,gamma'-di-O-beta-D-glucopyanoside_qt	GQNBCFQSSDOEHP-LNFBDUAVSA-N	Cyclin-dependent kinase 2	P24941	0.39	0.10934
Dehydrodiconiferyl alcohol 4,gamma'-di-O-beta-D-glucopyanoside_qt	GQNBCFQSSDOEHP-LNFBDUAVSA-N	CDK2/Cyclin A	P24941	0.39	0.10934
Dehydrodiconiferyl alcohol 4,gamma'-di-O-beta-D-glucopyanoside_qt	GQNBCFQSSDOEHP-LNFBDUAVSA-N	Cyclin-dependent kinase 2/cyclin E	P24941	0.39	0.10934
Dehydrodiconiferyl alcohol 4,gamma'-di-O-beta-D-glucopyanoside_qt	GQNBCFQSSDOEHP-LNFBDUAVSA-N	Cyclin-dependent kinase 2/cyclin E1	P24941	0.39	0.10934
Dehydrodiconiferyl alcohol 4,gamma'-di-O-beta-D-glucopyanoside_qt	GQNBCFQSSDOEHP-LNFBDUAVSA-N	Cyclin-dependent kinase 2/cyclin A	P24941	0.39	0.10934
4-[(2S,3R)-5-[(E)-3-hydroxyprop-1-enyl]-7-methoxy-3-methylol-2,3-dihydrobenzofuran-2-yl]-2-methoxy-phenol	4263-87-0	Cyclin-dependent kinase 2	P24941	0.39	0.10934
4-[(2S,3R)-5-[(E)-3-hydroxyprop-1-enyl]-7-methoxy-3-methylol-2,3-dihydrobenzofuran-2-yl]-2-methoxy-phenol	4263-87-0	CDK2/Cyclin A	P24941	0.39	0.10934
4-[(2S,3R)-5-[(E)-3-hydroxyprop-1-enyl]-7-methoxy-3-methylol-2,3-dihydrobenzofuran-2-yl]-2-methoxy-phenol	4263-87-0	Cyclin-dependent kinase 2/cyclin E	P24941	0.39	0.10934
Dehydrodiconiferyl alcohol 4,gamma'-di-O-beta-D-glucopyanoside_qt	GQNBCFQSSDOEHP-LNFBDUAVSA-N	Interleukin-8 receptor A	P25024	0.39	0.10934
4-[(2S,3R)-5-[(E)-3-hydroxyprop-1-enyl]-7-methoxy-3-methylol-2,3-dihydrobenzofuran-2-yl]-2-methoxy-phenol	4263-87-0	Interleukin-8 receptor A	P25024	0.39	0.10934
Dehydrodiconiferyl alcohol 4,gamma'-di-O-beta-D-glucopyanoside_qt	GQNBCFQSSDOEHP-LNFBDUAVSA-N	Interleukin-8 receptor B	P25025	0.39	0.10934
4-[(2S,3R)-5-[(E)-3-hydroxyprop-1-enyl]-7-methoxy-3-methylol-2,3-dihydrobenzofuran-2-yl]-2-methoxy-phenol	4263-87-0	Interleukin-8 receptor B	P25025	0.39	0.10934
Dehydrodiconiferyl alcohol 4,gamma'-di-O-beta-D-glucopyanoside_qt	GQNBCFQSSDOEHP-LNFBDUAVSA-N	MAP kinase ERK1	P27361	0.39	0.10934
4-[(2S,3R)-5-[(E)-3-hydroxyprop-1-enyl]-7-methoxy-3-methylol-2,3-dihydrobenzofuran-2-yl]-2-methoxy-phenol	4263-87-0	MAP kinase ERK1	P27361	0.39	0.10934
4-[(2S,3R)-5-[(E)-3-hydroxyprop-1-enyl]-7-methoxy-3-methylol-2,3-dihydrobenzofuran-2-yl]-2-methoxy-phenol	4263-87-0	PI3-kinase p110-alpha/p85-alpha	P27986	0.39	0.10934
Dehydrodiconiferyl alcohol 4,gamma'-di-O-beta-D-glucopyanoside_qt	GQNBCFQSSDOEHP-LNFBDUAVSA-N	MAP kinase ERK2	P28482	0.39	0.10934
4-[(2S,3R)-5-[(E)-3-hydroxyprop-1-enyl]-7-methoxy-3-methylol-2,3-dihydrobenzofuran-2-yl]-2-methoxy-phenol	4263-87-0	MAP kinase ERK2	P28482	0.39	0.10934
Dehydrodiconiferyl alcohol 4,gamma'-di-O-beta-D-glucopyanoside_qt	GQNBCFQSSDOEHP-LNFBDUAVSA-N	11-beta-hydroxysteroid dehydrogenase 1	P28845	0.39	0.10934
Dehydrodiconiferyl alcohol 4,gamma'-di-O-beta-D-glucopyanoside_qt	GQNBCFQSSDOEHP-LNFBDUAVSA-N	Adenosine A2a receptor	P29274	0.39	0.10934
4-[(2S,3R)-5-[(E)-3-hydroxyprop-1-enyl]-7-methoxy-3-methylol-2,3-dihydrobenzofuran-2-yl]-2-methoxy-phenol	4263-87-0	Adenosine A2a receptor	P29274	0.39	0.10934
Dehydrodiconiferyl alcohol 4,gamma'-di-O-beta-D-glucopyanoside_qt	GQNBCFQSSDOEHP-LNFBDUAVSA-N	Adenosine A2b receptor	P29275	0.39	0.10934
Dehydrodiconiferyl alcohol 4,gamma'-di-O-beta-D-glucopyanoside_qt	GQNBCFQSSDOEHP-LNFBDUAVSA-N	Transketolase	P29401	0.39	0.10934
Dehydrodiconiferyl alcohol 4,gamma'-di-O-beta-D-glucopyanoside_qt	GQNBCFQSSDOEHP-LNFBDUAVSA-N	Serine/threonine-protein kinase WEE1	P30291	0.39	0.10934
4-[(2S,3R)-5-[(E)-3-hydroxyprop-1-enyl]-7-methoxy-3-methylol-2,3-dihydrobenzofuran-2-yl]-2-methoxy-phenol	4263-87-0	Serine/threonine-protein kinase WEE1	P30291	0.39	0.10934
Dehydrodiconiferyl alcohol 4,gamma'-di-O-beta-D-glucopyanoside_qt	GQNBCFQSSDOEHP-LNFBDUAVSA-N	Dual specificity phosphatase Cdc25B	P30305	0.39	0.10934
4-[(2S,3R)-5-[(E)-3-hydroxyprop-1-enyl]-7-methoxy-3-methylol-2,3-dihydrobenzofuran-2-yl]-2-methoxy-phenol	4263-87-0	Tyrosine-protein kinase receptor UFO	P30530	0.39	0.10934
Dehydrodiconiferyl alcohol 4,gamma'-di-O-beta-D-glucopyanoside_qt	GQNBCFQSSDOEHP-LNFBDUAVSA-N	Adenosine A1 receptor	P30542	0.39	0.10934
4-[(2S,3R)-5-[(E)-3-hydroxyprop-1-enyl]-7-methoxy-3-methylol-2,3-dihydrobenzofuran-2-yl]-2-methoxy-phenol	4263-87-0	Adenosine A1 receptor	P30542	0.39	0.10934
Dehydrodiconiferyl alcohol 4,gamma'-di-O-beta-D-glucopyanoside_qt	GQNBCFQSSDOEHP-LNFBDUAVSA-N	Type-1 angiotensin II receptor	P30556	0.39	0.10934
4-[(2S,3R)-5-[(E)-3-hydroxyprop-1-enyl]-7-methoxy-3-methylol-2,3-dihydrobenzofuran-2-yl]-2-methoxy-phenol	4263-87-0	Serine/threonine-protein kinase AKT	P31749	0.39	0.10934
Dehydrodiconiferyl alcohol 4,gamma'-di-O-beta-D-glucopyanoside_qt	GQNBCFQSSDOEHP-LNFBDUAVSA-N	Cannabinoid receptor 2	P34972	0.39	0.10934
Dehydrodiconiferyl alcohol 4,gamma'-di-O-beta-D-glucopyanoside_qt	GQNBCFQSSDOEHP-LNFBDUAVSA-N	Cyclooxygenase-2	P35354	0.39	0.10934
4-[(2S,3R)-5-[(E)-3-hydroxyprop-1-enyl]-7-methoxy-3-methylol-2,3-dihydrobenzofuran-2-yl]-2-methoxy-phenol	4263-87-0	Cyclooxygenase-2	P35354	0.39	0.10934
4-[(2S,3R)-5-[(E)-3-hydroxyprop-1-enyl]-7-methoxy-3-methylol-2,3-dihydrobenzofuran-2-yl]-2-methoxy-phenol	4263-87-0	Vascular endothelial growth factor receptor 3	P35916	0.39	0.10934
Dehydrodiconiferyl alcohol 4,gamma'-di-O-beta-D-glucopyanoside_qt	GQNBCFQSSDOEHP-LNFBDUAVSA-N	7,8-dihydro-8-oxoguanine triphosphatase	P36639	0.39	0.10934
4-[(2S,3R)-5-[(E)-3-hydroxyprop-1-enyl]-7-methoxy-3-methylol-2,3-dihydrobenzofuran-2-yl]-2-methoxy-phenol	4263-87-0	Tyrosine-protein kinase receptor FLT3	P36888	0.39	0.10934
Dehydrodiconiferyl alcohol 4,gamma'-di-O-beta-D-glucopyanoside_qt	GQNBCFQSSDOEHP-LNFBDUAVSA-N	Serine/threonine-protein kinase receptor R3	P37023	0.39	0.10934
4-[(2S,3R)-5-[(E)-3-hydroxyprop-1-enyl]-7-methoxy-3-methylol-2,3-dihydrobenzofuran-2-yl]-2-methoxy-phenol	4263-87-0	Serine/threonine-protein kinase receptor R3	P37023	0.39	0.10934
4-[(2S,3R)-5-[(E)-3-hydroxyprop-1-enyl]-7-methoxy-3-methylol-2,3-dihydrobenzofuran-2-yl]-2-methoxy-phenol	4263-87-0	Mitogen-activated protein kinase kinase kinase 8	P41279	0.39	0.10934
4-[(2S,3R)-5-[(E)-3-hydroxyprop-1-enyl]-7-methoxy-3-methylol-2,3-dihydrobenzofuran-2-yl]-2-methoxy-phenol	4263-87-0	PI3-kinase p110-alpha/p85-alpha	P42336	0.39	0.10934
4-[(2S,3R)-5-[(E)-3-hydroxyprop-1-enyl]-7-methoxy-3-methylol-2,3-dihydrobenzofuran-2-yl]-2-methoxy-phenol	4263-87-0	PI3-kinase p110-beta subunit	P42338	0.39	0.10934
Dehydrodiconiferyl alcohol 4,gamma'-di-O-beta-D-glucopyanoside_qt	GQNBCFQSSDOEHP-LNFBDUAVSA-N	Serine/threonine-protein kinase mTOR	P42345	0.39	0.10934
4-[(2S,3R)-5-[(E)-3-hydroxyprop-1-enyl]-7-methoxy-3-methylol-2,3-dihydrobenzofuran-2-yl]-2-methoxy-phenol	4263-87-0	Serine/threonine-protein kinase mTOR	P42345	0.39	0.10934
Dehydrodiconiferyl alcohol 4,gamma'-di-O-beta-D-glucopyanoside_qt	GQNBCFQSSDOEHP-LNFBDUAVSA-N	Tyrosine-protein kinase SYK	P43405	0.39	0.10934
4-[(2S,3R)-5-[(E)-3-hydroxyprop-1-enyl]-7-methoxy-3-methylol-2,3-dihydrobenzofuran-2-yl]-2-methoxy-phenol	4263-87-0	Tyrosine-protein kinase SYK	P43405	0.39	0.10934
Dehydrodiconiferyl alcohol 4,gamma'-di-O-beta-D-glucopyanoside_qt	GQNBCFQSSDOEHP-LNFBDUAVSA-N	c-Jun N-terminal kinase 1	P45983	0.39	0.10934
4-[(2S,3R)-5-[(E)-3-hydroxyprop-1-enyl]-7-methoxy-3-methylol-2,3-dihydrobenzofuran-2-yl]-2-methoxy-phenol	4263-87-0	c-Jun N-terminal kinase 1	P45983	0.39	0.10934
Dehydrodiconiferyl alcohol 4,gamma'-di-O-beta-D-glucopyanoside_qt	GQNBCFQSSDOEHP-LNFBDUAVSA-N	c-Jun N-terminal kinase 2	P45984	0.39	0.10934
4-[(2S,3R)-5-[(E)-3-hydroxyprop-1-enyl]-7-methoxy-3-methylol-2,3-dihydrobenzofuran-2-yl]-2-methoxy-phenol	4263-87-0	c-Jun N-terminal kinase 2	P45984	0.39	0.10934
4-[(2S,3R)-5-[(E)-3-hydroxyprop-1-enyl]-7-methoxy-3-methylol-2,3-dihydrobenzofuran-2-yl]-2-methoxy-phenol	4263-87-0	Xanthine dehydrogenase	P47989	0.39	0.10934
Dehydrodiconiferyl alcohol 4,gamma'-di-O-beta-D-glucopyanoside_qt	GQNBCFQSSDOEHP-LNFBDUAVSA-N	ATP-sensitive inward rectifier potassium channel 1	P48048	0.39	0.10934
4-[(2S,3R)-5-[(E)-3-hydroxyprop-1-enyl]-7-methoxy-3-methylol-2,3-dihydrobenzofuran-2-yl]-2-methoxy-phenol	4263-87-0	ATP-sensitive inward rectifier potassium channel 1	P48048	0.39	0.10934
Dehydrodiconiferyl alcohol 4,gamma'-di-O-beta-D-glucopyanoside_qt	GQNBCFQSSDOEHP-LNFBDUAVSA-N	Casein kinase I alpha	P48729	0.39	0.10934
4-[(2S,3R)-5-[(E)-3-hydroxyprop-1-enyl]-7-methoxy-3-methylol-2,3-dihydrobenzofuran-2-yl]-2-methoxy-phenol	4263-87-0	PI3-kinase p110-gamma subunit	P48736	0.39	0.10934
Dehydrodiconiferyl alcohol 4,gamma'-di-O-beta-D-glucopyanoside_qt	GQNBCFQSSDOEHP-LNFBDUAVSA-N	Casein kinase I epsilon	P49674	0.39	0.10934
4-[(2S,3R)-5-[(E)-3-hydroxyprop-1-enyl]-7-methoxy-3-methylol-2,3-dihydrobenzofuran-2-yl]-2-methoxy-phenol	4263-87-0	Casein kinase I epsilon	P49674	0.39	0.10934
Dehydrodiconiferyl alcohol 4,gamma'-di-O-beta-D-glucopyanoside_qt	GQNBCFQSSDOEHP-LNFBDUAVSA-N	Cyclin-dependent kinase 7/ cyclin H	P50613	0.39	0.10934
Dehydrodiconiferyl alcohol 4,gamma'-di-O-beta-D-glucopyanoside_qt	GQNBCFQSSDOEHP-LNFBDUAVSA-N	CDK9/cyclin T1	P50750	0.39	0.10934
Dehydrodiconiferyl alcohol 4,gamma'-di-O-beta-D-glucopyanoside_qt	GQNBCFQSSDOEHP-LNFBDUAVSA-N	Ribosomal protein S6 kinase alpha 3	P51812	0.39	0.10934
4-[(2S,3R)-5-[(E)-3-hydroxyprop-1-enyl]-7-methoxy-3-methylol-2,3-dihydrobenzofuran-2-yl]-2-methoxy-phenol	4263-87-0	Ribosomal protein S6 kinase alpha 3	P51812	0.39	0.10934
Dehydrodiconiferyl alcohol 4,gamma'-di-O-beta-D-glucopyanoside_qt	GQNBCFQSSDOEHP-LNFBDUAVSA-N	Cyclin-dependent kinase 7/ cyclin H	P51946	0.39	0.10934
4-[(2S,3R)-5-[(E)-3-hydroxyprop-1-enyl]-7-methoxy-3-methylol-2,3-dihydrobenzofuran-2-yl]-2-methoxy-phenol	4263-87-0	Kinesin-like protein 1	P52732	0.39	0.10934
Dehydrodiconiferyl alcohol 4,gamma'-di-O-beta-D-glucopyanoside_qt	GQNBCFQSSDOEHP-LNFBDUAVSA-N	c-Jun N-terminal kinase 3	P53779	0.39	0.10934
4-[(2S,3R)-5-[(E)-3-hydroxyprop-1-enyl]-7-methoxy-3-methylol-2,3-dihydrobenzofuran-2-yl]-2-methoxy-phenol	4263-87-0	c-Jun N-terminal kinase 3	P53779	0.39	0.10934
4-[(2S,3R)-5-[(E)-3-hydroxyprop-1-enyl]-7-methoxy-3-methylol-2,3-dihydrobenzofuran-2-yl]-2-methoxy-phenol	4263-87-0	Ephrin receptor	P54760	0.39	0.10934
Dehydrodiconiferyl alcohol 4,gamma'-di-O-beta-D-glucopyanoside_qt	GQNBCFQSSDOEHP-LNFBDUAVSA-N	Adenosine kinase	P55263	0.39	0.10934
4-[(2S,3R)-5-[(E)-3-hydroxyprop-1-enyl]-7-methoxy-3-methylol-2,3-dihydrobenzofuran-2-yl]-2-methoxy-phenol	4263-87-0	Adenosine kinase	P55263	0.39	0.10934
Dehydrodiconiferyl alcohol 4,gamma'-di-O-beta-D-glucopyanoside_qt	GQNBCFQSSDOEHP-LNFBDUAVSA-N	P2X purinoceptor 3	P56373	0.39	0.10934
4-[(2S,3R)-5-[(E)-3-hydroxyprop-1-enyl]-7-methoxy-3-methylol-2,3-dihydrobenzofuran-2-yl]-2-methoxy-phenol	4263-87-0	P2X purinoceptor 3	P56373	0.39	0.10934
Dehydrodiconiferyl alcohol 4,gamma'-di-O-beta-D-glucopyanoside_qt	GQNBCFQSSDOEHP-LNFBDUAVSA-N	Calmodulin	P62158	0.39	0.10934
Dehydrodiconiferyl alcohol 4,gamma'-di-O-beta-D-glucopyanoside_qt	GQNBCFQSSDOEHP-LNFBDUAVSA-N	Cyclin-dependent kinase 2/cyclin A	P78396	0.39	0.10934
4-[(2S,3R)-5-[(E)-3-hydroxyprop-1-enyl]-7-methoxy-3-methylol-2,3-dihydrobenzofuran-2-yl]-2-methoxy-phenol	4263-87-0	DNA-dependent protein kinase	P78527	0.39	0.10934
4-[(2S,3R)-5-[(E)-3-hydroxyprop-1-enyl]-7-methoxy-3-methylol-2,3-dihydrobenzofuran-2-yl]-2-methoxy-phenol	4263-87-0	ADAM17	P78536	0.39	0.10934
4-[(2S,3R)-5-[(E)-3-hydroxyprop-1-enyl]-7-methoxy-3-methylol-2,3-dihydrobenzofuran-2-yl]-2-methoxy-phenol	4263-87-0	Cyclin-dependent kinase 5/CDK5 activator 1	Q00535	0.39	0.10934
Dehydrodiconiferyl alcohol 4,gamma'-di-O-beta-D-glucopyanoside_qt	GQNBCFQSSDOEHP-LNFBDUAVSA-N	Sorbitol dehydrogenase	Q00796	0.39	0.10934
4-[(2S,3R)-5-[(E)-3-hydroxyprop-1-enyl]-7-methoxy-3-methylol-2,3-dihydrobenzofuran-2-yl]-2-methoxy-phenol	4263-87-0	Sorbitol dehydrogenase	Q00796	0.39	0.10934
Dehydrodiconiferyl alcohol 4,gamma'-di-O-beta-D-glucopyanoside_qt	GQNBCFQSSDOEHP-LNFBDUAVSA-N	p53-binding protein Mdm-2	Q00987	0.39	0.10934
Dehydrodiconiferyl alcohol 4,gamma'-di-O-beta-D-glucopyanoside_qt	GQNBCFQSSDOEHP-LNFBDUAVSA-N	Dual specificity mitogen-activated protein kinase kinase 1	Q02750	0.39	0.10934
4-[(2S,3R)-5-[(E)-3-hydroxyprop-1-enyl]-7-methoxy-3-methylol-2,3-dihydrobenzofuran-2-yl]-2-methoxy-phenol	4263-87-0	Dual specificity mitogen-activated protein kinase kinase 1	Q02750	0.39	0.10934
Dehydrodiconiferyl alcohol 4,gamma'-di-O-beta-D-glucopyanoside_qt	GQNBCFQSSDOEHP-LNFBDUAVSA-N	Protein kinase C theta	Q04759	0.39	0.10934
4-[(2S,3R)-5-[(E)-3-hydroxyprop-1-enyl]-7-methoxy-3-methylol-2,3-dihydrobenzofuran-2-yl]-2-methoxy-phenol	4263-87-0	Protein kinase C delta	Q05655	0.39	0.10934
4-[(2S,3R)-5-[(E)-3-hydroxyprop-1-enyl]-7-methoxy-3-methylol-2,3-dihydrobenzofuran-2-yl]-2-methoxy-phenol	4263-87-0	Tyrosine-protein kinase receptor TYRO3	Q06418	0.39	0.10934
Dehydrodiconiferyl alcohol 4,gamma'-di-O-beta-D-glucopyanoside_qt	GQNBCFQSSDOEHP-LNFBDUAVSA-N	Brain adenylate cyclase 1	Q08828	0.39	0.10934
4-[(2S,3R)-5-[(E)-3-hydroxyprop-1-enyl]-7-methoxy-3-methylol-2,3-dihydrobenzofuran-2-yl]-2-methoxy-phenol	4263-87-0	Brain adenylate cyclase 1	Q08828	0.39	0.10934
4-[(2S,3R)-5-[(E)-3-hydroxyprop-1-enyl]-7-methoxy-3-methylol-2,3-dihydrobenzofuran-2-yl]-2-methoxy-phenol	4263-87-0	Tyrosine-protein kinase ITK/TSK	Q08881	0.39	0.10934
4-[(2S,3R)-5-[(E)-3-hydroxyprop-1-enyl]-7-methoxy-3-methylol-2,3-dihydrobenzofuran-2-yl]-2-methoxy-phenol	4263-87-0	Proto-oncogene tyrosine-protein kinase MER	Q12866	0.39	0.10934
4-[(2S,3R)-5-[(E)-3-hydroxyprop-1-enyl]-7-methoxy-3-methylol-2,3-dihydrobenzofuran-2-yl]-2-methoxy-phenol	4263-87-0	Histone deacetylase 1	Q13547	0.39	0.10934
Dehydrodiconiferyl alcohol 4,gamma'-di-O-beta-D-glucopyanoside_qt	GQNBCFQSSDOEHP-LNFBDUAVSA-N	Runt-related transcription factor 1/Core-binding factor subunit beta	Q13951	0.39	0.10934
Dehydrodiconiferyl alcohol 4,gamma'-di-O-beta-D-glucopyanoside_qt	GQNBCFQSSDOEHP-LNFBDUAVSA-N	Splicing factor 3B subunit 3	Q15393	0.39	0.10934
Dehydrodiconiferyl alcohol 4,gamma'-di-O-beta-D-glucopyanoside_qt	GQNBCFQSSDOEHP-LNFBDUAVSA-N	MAP kinase p38 beta	Q15759	0.39	0.10934
4-[(2S,3R)-5-[(E)-3-hydroxyprop-1-enyl]-7-methoxy-3-methylol-2,3-dihydrobenzofuran-2-yl]-2-methoxy-phenol	4263-87-0	MAP kinase p38 beta	Q15759	0.39	0.10934
Dehydrodiconiferyl alcohol 4,gamma'-di-O-beta-D-glucopyanoside_qt	GQNBCFQSSDOEHP-LNFBDUAVSA-N	Sodium channel protein type IX alpha subunit	Q15858	0.39	0.10934
Dehydrodiconiferyl alcohol 4,gamma'-di-O-beta-D-glucopyanoside_qt	GQNBCFQSSDOEHP-LNFBDUAVSA-N	Uridine phosphorylase 1 (by homology)	Q16831	0.39	0.10934
4-[(2S,3R)-5-[(E)-3-hydroxyprop-1-enyl]-7-methoxy-3-methylol-2,3-dihydrobenzofuran-2-yl]-2-methoxy-phenol	4263-87-0	Leucine-rich repeat serine/threonine-protein kinase 2	Q5S007	0.39	0.10934
Dehydrodiconiferyl alcohol 4,gamma'-di-O-beta-D-glucopyanoside_qt	GQNBCFQSSDOEHP-LNFBDUAVSA-N	Vanilloid receptor	Q8NER1	0.39	0.10934
Dehydrodiconiferyl alcohol 4,gamma'-di-O-beta-D-glucopyanoside_qt	GQNBCFQSSDOEHP-LNFBDUAVSA-N	Mitogen-activated protein kinase 15	Q8TD08	0.39	0.10934
4-[(2S,3R)-5-[(E)-3-hydroxyprop-1-enyl]-7-methoxy-3-methylol-2,3-dihydrobenzofuran-2-yl]-2-methoxy-phenol	4263-87-0	Histone deacetylase 2	Q92769	0.39	0.10934
Dehydrodiconiferyl alcohol 4,gamma'-di-O-beta-D-glucopyanoside_qt	GQNBCFQSSDOEHP-LNFBDUAVSA-N	Protein arginine N-methyltransferase 6	Q96LA8	0.39	0.10934
Dehydrodiconiferyl alcohol 4,gamma'-di-O-beta-D-glucopyanoside_qt	GQNBCFQSSDOEHP-LNFBDUAVSA-N	CaM-kinase kinase beta	Q96RR4	0.39	0.10934
Dehydrodiconiferyl alcohol 4,gamma'-di-O-beta-D-glucopyanoside_qt	GQNBCFQSSDOEHP-LNFBDUAVSA-N	Mitogen-activated protein kinase kinase kinase 14	Q99558	0.39	0.10934
4-[(2S,3R)-5-[(E)-3-hydroxyprop-1-enyl]-7-methoxy-3-methylol-2,3-dihydrobenzofuran-2-yl]-2-methoxy-phenol	4263-87-0	Mitogen-activated protein kinase kinase kinase 14	Q99558	0.39	0.10934
Dehydrodiconiferyl alcohol 4,gamma'-di-O-beta-D-glucopyanoside_qt	GQNBCFQSSDOEHP-LNFBDUAVSA-N	P2X purinoceptor 7	Q99572	0.39	0.10934
4-[(2S,3R)-5-[(E)-3-hydroxyprop-1-enyl]-7-methoxy-3-methylol-2,3-dihydrobenzofuran-2-yl]-2-methoxy-phenol	4263-87-0	Equilibrative nucleoside transporter 1	Q99808	0.39	0.10934
Dehydrodiconiferyl alcohol 4,gamma'-di-O-beta-D-glucopyanoside_qt	GQNBCFQSSDOEHP-LNFBDUAVSA-N	Protein-arginine N-methyltransferase 1	Q99873	0.39	0.10934
Dehydrodiconiferyl alcohol 4,gamma'-di-O-beta-D-glucopyanoside_qt	GQNBCFQSSDOEHP-LNFBDUAVSA-N	MAP kinase signal-integrating kinase 2	Q9HBH9	0.39	0.10934
4-[(2S,3R)-5-[(E)-3-hydroxyprop-1-enyl]-7-methoxy-3-methylol-2,3-dihydrobenzofuran-2-yl]-2-methoxy-phenol	4263-87-0	MAP kinase signal-integrating kinase 2	Q9HBH9	0.39	0.10934
Dehydrodiconiferyl alcohol 4,gamma'-di-O-beta-D-glucopyanoside_qt	GQNBCFQSSDOEHP-LNFBDUAVSA-N	Protein arginine N-methyltransferase 8	Q9NR22	0.39	0.10934
Dehydrodiconiferyl alcohol 4,gamma'-di-O-beta-D-glucopyanoside_qt	GQNBCFQSSDOEHP-LNFBDUAVSA-N	Interleukin-1 receptor-associated kinase 4	Q9NWZ3	0.39	0.10934
4-[(2S,3R)-5-[(E)-3-hydroxyprop-1-enyl]-7-methoxy-3-methylol-2,3-dihydrobenzofuran-2-yl]-2-methoxy-phenol	4263-87-0	Interleukin-1 receptor-associated kinase 4	Q9NWZ3	0.39	0.10934
Dehydrodiconiferyl alcohol 4,gamma'-di-O-beta-D-glucopyanoside_qt	GQNBCFQSSDOEHP-LNFBDUAVSA-N	Serine/threonine protein kinase NLK	Q9UBE8	0.39	0.10934
4-[(2S,3R)-5-[(E)-3-hydroxyprop-1-enyl]-7-methoxy-3-methylol-2,3-dihydrobenzofuran-2-yl]-2-methoxy-phenol	4263-87-0	Serine/threonine protein kinase NLK	Q9UBE8	0.39	0.10934
4-[(2S,3R)-5-[(E)-3-hydroxyprop-1-enyl]-7-methoxy-3-methylol-2,3-dihydrobenzofuran-2-yl]-2-methoxy-phenol	4263-87-0	PI4-kinase beta subunit	Q9UBF8	0.39	0.10934
4-[(2S,3R)-5-[(E)-3-hydroxyprop-1-enyl]-7-methoxy-3-methylol-2,3-dihydrobenzofuran-2-yl]-2-methoxy-phenol	4263-87-0	Histone deacetylase 6	Q9UBN7	0.39	0.10934
4-[(2S,3R)-5-[(E)-3-hydroxyprop-1-enyl]-7-methoxy-3-methylol-2,3-dihydrobenzofuran-2-yl]-2-methoxy-phenol	4263-87-0	Cystinyl aminopeptidase	Q9UIQ6	0.39	0.10934
Dehydrodiconiferyl alcohol 4,gamma'-di-O-beta-D-glucopyanoside_qt	GQNBCFQSSDOEHP-LNFBDUAVSA-N	ALK tyrosine kinase receptor	Q9UM73	0.39	0.10934
Dehydrodiconiferyl alcohol 4,gamma'-di-O-beta-D-glucopyanoside_qt	GQNBCFQSSDOEHP-LNFBDUAVSA-N	Phosphodiesterase 10A	Q9Y233	0.39	0.10934
Syringetin	4423-37-4	Lysine-specific demethylase 4D-like	B2RXH2	0.37	0.11398
Syringetin	4423-37-4	NUAK family SNF1-like kinase 1	O60285	0.37	0.11398
Syringetin	4423-37-4	Carbonic anhydrase I	P00915	0.37	0.11398
Syringetin	4423-37-4	Phospholipase A2 group 1B	P04054	0.37	0.11398
Syringetin	4423-37-4	Myeloperoxidase	P05164	0.37	0.11398
Syringetin	4423-37-4	Insulin receptor	P06213	0.37	0.11398
Syringetin	4423-37-4	Cyclin-dependent kinase 1	P06493	0.37	0.11398
Syringetin	4423-37-4	Liver glycogen phosphorylase	P06737	0.37	0.11398
Syringetin	4423-37-4	Carbonic anhydrase III	P07451	0.37	0.11398
Syringetin	4423-37-4	Matrix metalloproteinase 2	P08253	0.37	0.11398
Syringetin	4423-37-4	Matrix metalloproteinase 3	P08254	0.37	0.11398
Syringetin	4423-37-4	Hepatocyte growth factor receptor	P08581	0.37	0.11398
Syringetin	4423-37-4	Arachidonate 5-lipoxygenase	P09917	0.37	0.11398
Syringetin	4423-37-4	Microtubule-associated protein tau	P10636	0.37	0.11398
Syringetin	4423-37-4	Serine/threonine-protein kinase PIM1	P11309	0.37	0.11398
Syringetin	4423-37-4	DNA topoisomerase II alpha	P11388	0.37	0.11398
Syringetin	4423-37-4	Tyrosine-protein kinase SRC	P12931	0.37	0.11398
Syringetin	4423-37-4	Aldehyde reductase (by homology)	P14550	0.37	0.11398
Syringetin	4423-37-4	Matrix metalloproteinase 9	P14780	0.37	0.11398
Syringetin	4423-37-4	Arachidonate 15-lipoxygenase	P16050	0.37	0.11398
Syringetin	4423-37-4	Aldo-keto reductase family 1 member C4 (by homology)	P17516	0.37	0.11398
Syringetin	4423-37-4	Arachidonate 12-lipoxygenase	P18054	0.37	0.11398
Syringetin	4423-37-4	Monoamine oxidase A	P21397	0.37	0.11398
Syringetin	4423-37-4	Dopamine D4 receptor	P21917	0.37	0.11398
Syringetin	4423-37-4	Acetylcholinesterase	P22303	0.37	0.11398
Syringetin	4423-37-4	Carbonic anhydrase VI	P23280	0.37	0.11398
Syringetin	4423-37-4	Interleukin-8 receptor A	P25024	0.37	0.11398
Syringetin	4423-37-4	DNA-(apurinic or apyrimidinic site) lyase	P27695	0.37	0.11398
Syringetin	4423-37-4	PI3-kinase p85-alpha subunit	P27986	0.37	0.11398
Syringetin	4423-37-4	Adenosine A2a receptor	P29274	0.37	0.11398
Syringetin	4423-37-4	Vasopressin V2 receptor	P30518	0.37	0.11398
Syringetin	4423-37-4	Tyrosine-protein kinase receptor UFO	P30530	0.37	0.11398
Syringetin	4423-37-4	Adenosine A1 receptor (by homology)	P30542	0.37	0.11398
Syringetin	4423-37-4	Serine/threonine-protein kinase AKT	P31749	0.37	0.11398
Syringetin	4423-37-4	Carbonic anhydrase VA	P35218	0.37	0.11398
Syringetin	4423-37-4	Vascular endothelial growth factor receptor 2	P35968	0.37	0.11398
Syringetin	4423-37-4	Tyrosine-protein kinase receptor FLT3	P36888	0.37	0.11398
Syringetin	4423-37-4	Delta opioid receptor	P41143	0.37	0.11398
Syringetin	4423-37-4	Aldo-keto-reductase family 1 member C3 (by homology)	P42330	0.37	0.11398
Syringetin	4423-37-4	Tyrosine-protein kinase SYK	P43405	0.37	0.11398
Syringetin	4423-37-4	Matrix metalloproteinase 13	P45452	0.37	0.11398
Syringetin	4423-37-4	PI3-kinase p110-gamma subunit	P48736	0.37	0.11398
Syringetin	4423-37-4	Glycogen synthase kinase-3 beta	P49841	0.37	0.11398
Syringetin	4423-37-4	Serine/threonine-protein kinase NEK2	P51955	0.37	0.11398
Syringetin	4423-37-4	Aldo-keto reductase family 1 member C2 (by homology)	P52895	0.37	0.11398
Syringetin	4423-37-4	Serine/threonine-protein kinase PLK1	P53350	0.37	0.11398
Syringetin	4423-37-4	Death-associated protein kinase 1	P53355	0.37	0.11398
Syringetin	4423-37-4	Casein kinase II alpha	P68400	0.37	0.11398
Syringetin	4423-37-4	Glyoxalase I	Q04760	0.37	0.11398
Syringetin	4423-37-4	Aldo-keto reductase family 1 member C1 (by homology)	Q04828	0.37	0.11398
Syringetin	4423-37-4	Focal adhesion kinase 1	Q05397	0.37	0.11398
Syringetin	4423-37-4	CaM kinase II beta	Q13554	0.37	0.11398
Syringetin	4423-37-4	Myosin light chain kinase, smooth muscle	Q15746	0.37	0.11398
Syringetin	4423-37-4	Protein kinase N1	Q16512	0.37	0.11398
Syringetin	4423-37-4	Carbonic anhydrase IX	Q16790	0.37	0.11398
Syringetin	4423-37-4	Carbonic anhydrase XIII (by homology)	Q8N1Q1	0.37	0.11398
Syringetin	4423-37-4	Serine/threonine-protein kinase Aurora-B	Q96GD4	0.37	0.11398
Syringetin	4423-37-4	G-protein coupled receptor 35	Q9HC97	0.37	0.11398
Syringetin	4423-37-4	Serine/threonine-protein kinase NEK6	Q9HC98	0.37	0.11398
Syringetin	4423-37-4	Carbonic anhydrase XIV	Q9ULX7	0.37	0.11398
Syringetin	4423-37-4	ALK tyrosine kinase receptor	Q9UM73	0.37	0.11398
Syringetin	4423-37-4	ATP-binding cassette sub-family G member 2	Q9UNQ0	0.37	0.11398
Cinchonan-9-al, 6'-methoxy-, (9R)-	572-59-8	Telomerase reverse transcriptase	O14746	0.4	0.104672
Cinchonan-9-al, 6'-methoxy-, (9R)-	572-59-8	Bromodomain-containing protein 4	O60885	0.4	0.104672
Cinchonan-9-al, 6'-methoxy-, (9R)-	572-59-8	Rho-associated protein kinase	O75116	0.4	0.104672
Cinchonan-9-al, 6'-methoxy-, (9R)-	572-59-8	Phosphodiesterase 9A	O76083	0.4	0.104672
Cinchonan-9-al, 6'-methoxy-, (9R)-	572-59-8	Potassium channel subfamily K member 2	O95069	0.4	0.104672
Cinchonan-9-al, 6'-methoxy-, (9R)-	572-59-8	Tyrosine-protein kinase ABL	P00519	0.4	0.104672
Cinchonan-9-al, 6'-methoxy-, (9R)-	572-59-8	Carbonic anhydrase I	P00915	0.4	0.104672
Cinchonan-9-al, 6'-methoxy-, (9R)-	572-59-8	Carbonic anhydrase II	P00918	0.4	0.104672
Cinchonan-9-al, 6'-methoxy-, (9R)-	572-59-8	Receptor protein-tyrosine kinase erbB-2	P04626	0.4	0.104672
Cinchonan-9-al, 6'-methoxy-, (9R)-	572-59-8	Protein kinase C gamma	P05129	0.4	0.104672
Cinchonan-9-al, 6'-methoxy-, (9R)-	572-59-8	Protein kinase C beta	P05771	0.4	0.104672
Cinchonan-9-al, 6'-methoxy-, (9R)-	572-59-8	Insulin receptor	P06213	0.4	0.104672
Cinchonan-9-al, 6'-methoxy-, (9R)-	572-59-8	Tyrosine-protein kinase LCK	P06239	0.4	0.104672
Cinchonan-9-al, 6'-methoxy-, (9R)-	572-59-8	Histone H1.0	P07305	0.4	0.104672
Cinchonan-9-al, 6'-methoxy-, (9R)-	572-59-8	Adrenergic receptor beta	P07550	0.4	0.104672
Cinchonan-9-al, 6'-methoxy-, (9R)-	572-59-8	Heat shock protein HSP 90-alpha	P07900	0.4	0.104672
Cinchonan-9-al, 6'-methoxy-, (9R)-	572-59-8	Tyrosine-protein kinase Lyn	P07948	0.4	0.104672
Cinchonan-9-al, 6'-methoxy-, (9R)-	572-59-8	Muscarinic acetylcholine receptor M2	P08172	0.4	0.104672
Cinchonan-9-al, 6'-methoxy-, (9R)-	572-59-8	Beta-1 adrenergic receptor	P08588	0.4	0.104672
Cinchonan-9-al, 6'-methoxy-, (9R)-	572-59-8	Serotonin 1a (5-HT1a) receptor	P08908	0.4	0.104672
Cinchonan-9-al, 6'-methoxy-, (9R)-	572-59-8	Adenosine A3 receptor	P0DMS8	0.4	0.104672
Cinchonan-9-al, 6'-methoxy-, (9R)-	572-59-8	Androgen Receptor (by homology)	P10275	0.4	0.104672
Cinchonan-9-al, 6'-methoxy-, (9R)-	572-59-8	Stem cell growth factor receptor	P10721	0.4	0.104672
Cinchonan-9-al, 6'-methoxy-, (9R)-	572-59-8	Phenylethanolamine N-methyltransferase	P11086	0.4	0.104672
Cinchonan-9-al, 6'-methoxy-, (9R)-	572-59-8	Muscarinic acetylcholine receptor M1	P11229	0.4	0.104672
Cinchonan-9-al, 6'-methoxy-, (9R)-	572-59-8	Tyrosine-protein kinase SRC	P12931	0.4	0.104672
Cinchonan-9-al, 6'-methoxy-, (9R)-	572-59-8	Xaa-Pro dipeptidase	P12955	0.4	0.104672
Cinchonan-9-al, 6'-methoxy-, (9R)-	572-59-8	Beta-3 adrenergic receptor	P13945	0.4	0.104672
Cinchonan-9-al, 6'-methoxy-, (9R)-	572-59-8	Dopamine D2 receptor	P14416	0.4	0.104672
Cinchonan-9-al, 6'-methoxy-, (9R)-	572-59-8	Protein kinase C alpha	P17252	0.4	0.104672
Cinchonan-9-al, 6'-methoxy-, (9R)-	572-59-8	Nicotinic acetylcholine receptor alpha4/beta2/alpha5	P17787	0.4	0.104672
Cinchonan-9-al, 6'-methoxy-, (9R)-	572-59-8	Neuronal acetylcholine receptor; alpha3/beta2	P17787	0.4	0.104672
Cinchonan-9-al, 6'-methoxy-, (9R)-	572-59-8	Neuronal acetylcholine receptor; alpha3/alpha6/beta2/beta3	P17787	0.4	0.104672
Cinchonan-9-al, 6'-methoxy-, (9R)-	572-59-8	Vascular endothelial growth factor receptor 1	P17948	0.4	0.104672
Cinchonan-9-al, 6'-methoxy-, (9R)-	572-59-8	Muscarinic acetylcholine receptor M3	P20309	0.4	0.104672
Cinchonan-9-al, 6'-methoxy-, (9R)-	572-59-8	Dopamine D1 receptor	P21728	0.4	0.104672
Cinchonan-9-al, 6'-methoxy-, (9R)-	572-59-8	Dopamine D4 receptor	P21917	0.4	0.104672
Cinchonan-9-al, 6'-methoxy-, (9R)-	572-59-8	Fibroblast growth factor receptor 3	P22607	0.4	0.104672
Cinchonan-9-al, 6'-methoxy-, (9R)-	572-59-8	Tyrosine-protein kinase JAK1	P23458	0.4	0.104672
Cinchonan-9-al, 6'-methoxy-, (9R)-	572-59-8	Bromodomain-containing protein 2	P25440	0.4	0.104672
Cinchonan-9-al, 6'-methoxy-, (9R)-	572-59-8	Serotonin 1d (5-HT1d) receptor	P28221	0.4	0.104672
Cinchonan-9-al, 6'-methoxy-, (9R)-	572-59-8	Serotonin 1b (5-HT1b) receptor	P28222	0.4	0.104672
Cinchonan-9-al, 6'-methoxy-, (9R)-	572-59-8	Serotonin 2a (5-HT2a) receptor	P28223	0.4	0.104672
Cinchonan-9-al, 6'-methoxy-, (9R)-	572-59-8	Leucine aminopeptidase	P28838	0.4	0.104672
Cinchonan-9-al, 6'-methoxy-, (9R)-	572-59-8	Adenosine A2a receptor	P29274	0.4	0.104672
Cinchonan-9-al, 6'-methoxy-, (9R)-	572-59-8	Nicotinic acetylcholine receptor alpha4/beta2/alpha5	P30532	0.4	0.104672
Cinchonan-9-al, 6'-methoxy-, (9R)-	572-59-8	Neuronal acetylcholine receptor; alpha2/beta4	P30926	0.4	0.104672
Cinchonan-9-al, 6'-methoxy-, (9R)-	572-59-8	Serotonin transporter	P31645	0.4	0.104672
Cinchonan-9-al, 6'-methoxy-, (9R)-	572-59-8	Neuronal acetylcholine receptor; alpha3/beta2	P32297	0.4	0.104672
Cinchonan-9-al, 6'-methoxy-, (9R)-	572-59-8	Neuronal acetylcholine receptor; alpha3/alpha6/beta2/beta3	P32297	0.4	0.104672
Cinchonan-9-al, 6'-methoxy-, (9R)-	572-59-8	Nitric oxide synthase, inducible	P35228	0.4	0.104672
Cinchonan-9-al, 6'-methoxy-, (9R)-	572-59-8	Alpha-1a adrenergic receptor	P35348	0.4	0.104672
Cinchonan-9-al, 6'-methoxy-, (9R)-	572-59-8	Mu opioid receptor	P35372	0.4	0.104672
Cinchonan-9-al, 6'-methoxy-, (9R)-	572-59-8	Dopamine D3 receptor	P35462	0.4	0.104672
Cinchonan-9-al, 6'-methoxy-, (9R)-	572-59-8	Kappa Opioid receptor	P41145	0.4	0.104672
Cinchonan-9-al, 6'-methoxy-, (9R)-	572-59-8	Calcium sensing receptor	P41180	0.4	0.104672
Cinchonan-9-al, 6'-methoxy-, (9R)-	572-59-8	PI3-kinase p110-alpha subunit	P42336	0.4	0.104672
Cinchonan-9-al, 6'-methoxy-, (9R)-	572-59-8	Serine/threonine-protein kinase mTOR	P42345	0.4	0.104672
Cinchonan-9-al, 6'-methoxy-, (9R)-	572-59-8	Tyrosine-protein kinase ZAP-70	P43403	0.4	0.104672
Cinchonan-9-al, 6'-methoxy-, (9R)-	572-59-8	Tyrosine-protein kinase SYK	P43405	0.4	0.104672
Cinchonan-9-al, 6'-methoxy-, (9R)-	572-59-8	Nicotinic acetylcholine receptor alpha4/beta2/alpha5	P43681	0.4	0.104672
Cinchonan-9-al, 6'-methoxy-, (9R)-	572-59-8	Glycine transporter 1	P48067	0.4	0.104672
Cinchonan-9-al, 6'-methoxy-, (9R)-	572-59-8	Glycogen synthase kinase-3 alpha	P49840	0.4	0.104672
Cinchonan-9-al, 6'-methoxy-, (9R)-	572-59-8	Serotonin 6 (5-HT6) receptor	P50406	0.4	0.104672
Cinchonan-9-al, 6'-methoxy-, (9R)-	572-59-8	Tyrosine-protein kinase BLK	P51451	0.4	0.104672
Cinchonan-9-al, 6'-methoxy-, (9R)-	572-59-8	Inhibitor of apoptosis protein 3	P98170	0.4	0.104672
Cinchonan-9-al, 6'-methoxy-, (9R)-	572-59-8	Cyclin-dependent kinase 6	Q00534	0.4	0.104672
Cinchonan-9-al, 6'-methoxy-, (9R)-	572-59-8	Protein kinase C epsilon	Q02156	0.4	0.104672
Cinchonan-9-al, 6'-methoxy-, (9R)-	572-59-8	Dual specificity mitogen-activated protein kinase kinase 1	Q02750	0.4	0.104672
Cinchonan-9-al, 6'-methoxy-, (9R)-	572-59-8	Tyrosine-protein kinase TIE-2	Q02763	0.4	0.104672
Cinchonan-9-al, 6'-methoxy-, (9R)-	572-59-8	Protein kinase C theta	Q04759	0.4	0.104672
Cinchonan-9-al, 6'-methoxy-, (9R)-	572-59-8	Macrophage-stimulating protein receptor	Q04912	0.4	0.104672
Cinchonan-9-al, 6'-methoxy-, (9R)-	572-59-8	Protein kinase C (PKC)	Q05513	0.4	0.104672
Cinchonan-9-al, 6'-methoxy-, (9R)-	572-59-8	Neuronal acetylcholine receptor; alpha3/alpha6/beta2/beta3	Q05901	0.4	0.104672
Cinchonan-9-al, 6'-methoxy-, (9R)-	572-59-8	Mitogen-activated protein kinase kinase kinase 12	Q12852	0.4	0.104672
Cinchonan-9-al, 6'-methoxy-, (9R)-	572-59-8	S-methyl-5-thioadenosine phosphorylase	Q13126	0.4	0.104672
Cinchonan-9-al, 6'-methoxy-, (9R)-	572-59-8	Rho-associated protein kinase	Q13464	0.4	0.104672
Cinchonan-9-al, 6'-methoxy-, (9R)-	572-59-8	Baculoviral IAP repeat-containing protein 2	Q13490	0.4	0.104672
Cinchonan-9-al, 6'-methoxy-, (9R)-	572-59-8	CaM kinase II gamma	Q13555	0.4	0.104672
Cinchonan-9-al, 6'-methoxy-, (9R)-	572-59-8	Phosphodiesterase 7A	Q13946	0.4	0.104672
Cinchonan-9-al, 6'-methoxy-, (9R)-	572-59-8	Phosphodiesterase 1C	Q14123	0.4	0.104672
Cinchonan-9-al, 6'-methoxy-, (9R)-	572-59-8	Ribosomal protein S6 kinase alpha 1	Q15418	0.4	0.104672
Cinchonan-9-al, 6'-methoxy-, (9R)-	572-59-8	MAP kinase p38 beta	Q15759	0.4	0.104672
Cinchonan-9-al, 6'-methoxy-, (9R)-	572-59-8	Neuronal acetylcholine receptor; alpha2/beta4	Q15822	0.4	0.104672
Cinchonan-9-al, 6'-methoxy-, (9R)-	572-59-8	Neuronal acetylcholine receptor; alpha3/alpha6/beta2/beta3	Q15825	0.4	0.104672
Cinchonan-9-al, 6'-methoxy-, (9R)-	572-59-8	Calcitonin gene-related peptide type 1 receptor	Q16602	0.4	0.104672
Cinchonan-9-al, 6'-methoxy-, (9R)-	572-59-8	Carbonic anhydrase IX	Q16790	0.4	0.104672
Cinchonan-9-al, 6'-methoxy-, (9R)-	572-59-8	Opioid growth factor receptor-like protein 1	Q5TC84	0.4	0.104672
Cinchonan-9-al, 6'-methoxy-, (9R)-	572-59-8	ATPase family AAA domain-containing protein 2	Q6PL18	0.4	0.104672
Cinchonan-9-al, 6'-methoxy-, (9R)-	572-59-8	Dipeptidyl peptidase VIII	Q6V1X1	0.4	0.104672
Cinchonan-9-al, 6'-methoxy-, (9R)-	572-59-8	Dipeptidyl peptidase IX	Q86TI2	0.4	0.104672
Cinchonan-9-al, 6'-methoxy-, (9R)-	572-59-8	Serine/threonine-protein kinase PIM3	Q86V86	0.4	0.104672
Cinchonan-9-al, 6'-methoxy-, (9R)-	572-59-8	Transient receptor potential cation channel subfamily V member 3	Q8NET8	0.4	0.104672
Cinchonan-9-al, 6'-methoxy-, (9R)-	572-59-8	Serine/threonine-protein kinase Nek1	Q96PY6	0.4	0.104672
Cinchonan-9-al, 6'-methoxy-, (9R)-	572-59-8	Mitogen-activated protein kinase kinase kinase 5	Q99683	0.4	0.104672
Cinchonan-9-al, 6'-methoxy-, (9R)-	572-59-8	Sigma opioid receptor (by homology)	Q99720	0.4	0.104672
Cinchonan-9-al, 6'-methoxy-, (9R)-	572-59-8	Serine/threonine-protein kinase PLK2	Q9NYY3	0.4	0.104672
Cinchonan-9-al, 6'-methoxy-, (9R)-	572-59-8	Serine/threonine-protein kinase PIM2	Q9P1W9	0.4	0.104672
Cinchonan-9-al, 6'-methoxy-, (9R)-	572-59-8	Dipeptidyl peptidase II	Q9UHL4	0.4	0.104672
Cinchonan-9-al, 6'-methoxy-, (9R)-	572-59-8	Bromodomain adjacent to zinc finger domain protein 2B	Q9UIF8	0.4	0.104672
Cinchonan-9-al, 6'-methoxy-, (9R)-	572-59-8	Bromodomain adjacent to zinc finger domain protein 2A	Q9UIF9	0.4	0.104672
Cinchonan-9-al, 6'-methoxy-, (9R)-	572-59-8	ALK tyrosine kinase receptor	Q9UM73	0.4	0.104672
Cinchonan-9-al, 6'-methoxy-, (9R)-	572-59-8	Serine/threonine-protein kinase WNK2	Q9Y3S1	0.4	0.104672
kaempferol	520-18-3	Microtubule-associated protein tau	P10636	0.24	0.171979
ent-Epicatechin	35323-91-2	Glutamate receptor ionotropic, NMDA 2B	Q13224	0.24	0.165
Syringetin	4423-37-4	Plasminogen	P00747	0.37	0.105608
Syringetin	4423-37-4	Beta amyloid A4 protein	P05067	0.37	0.105608
Syringetin	4423-37-4	Estradiol 17-beta-dehydrogenase 1	P14061	0.37	0.105608
Syringetin	4423-37-4	Phospholipase A2 group IIA	P14555	0.37	0.105608
Syringetin	4423-37-4	Cyclin-dependent kinase 2	P24941	0.37	0.105608
(E)-3-[4-[(1R,2R)-2-hydroxy-2-(4-hydroxy-3-methoxy-phenyl)-1-methylol-ethoxy]-3-methoxy-phenyl]acrolein	CID21582571	Phospholipase A2	P04054	0.36	0.108
olivil	2955-23-9	Arachidonate 5-lipoxygenase	P09917	0.4	0.096
3-beta-Hydroxymethyllenetanshiquinone	83145-47-5	Androgen receptor	P10275	0.4	0.096
olivil	2955-23-9	Extracellular calcium-sensing receptor	P41180	0.4	0.095
olivil	2955-23-9	Carbonic anhydrase 12	O43570	0.4	0.094
(+)-medioresinol	40957-99-1	Adenosine A1 receptor	P30542	0.61	0.0593652
Syringetin	4423-37-4	Telomerase reverse transcriptase	O14746	0.37	0.09724
Syringetin	4423-37-4	Cyclin-dependent kinase 1/cyclin B	O95067	0.37	0.09724
Syringetin	4423-37-4	Arginase-1 (by homology)	P05089	0.37	0.09724
Syringetin	4423-37-4	Butyrylcholinesterase	P06276	0.37	0.09724
Syringetin	4423-37-4	Cyclin-dependent kinase 1/cyclin B	P06493	0.37	0.09724
Syringetin	4423-37-4	Stem cell growth factor receptor	P10721	0.37	0.09724
Syringetin	4423-37-4	Estrogen-related receptor alpha	P11474	0.37	0.09724
Syringetin	4423-37-4	Cyclin-dependent kinase 1/cyclin B	P14635	0.37	0.09724
Syringetin	4423-37-4	Tyrosinase	P14679	0.37	0.09724
Syringetin	4423-37-4	Beta-galactoside alpha-2,6-sialyltransferase 1	P15907	0.37	0.09724
Syringetin	4423-37-4	Mu opioid receptor	P35372	0.37	0.09724
Syringetin	4423-37-4	Aryl hydrocarbon receptor	P35869	0.37	0.09724
Syringetin	4423-37-4	Cyclin-dependent kinase 6	Q00534	0.37	0.09724
Syringetin	4423-37-4	Cyclin-dependent kinase 5/CDK5 activator 1	Q00535	0.37	0.09724
Syringetin	4423-37-4	Induced myeloid leukemia cell differentiation protein Mcl-1	Q07820	0.37	0.09724
Syringetin	4423-37-4	LXR-alpha	Q13133	0.37	0.09724
Syringetin	4423-37-4	Cyclin-dependent kinase 5/CDK5 activator 1	Q15078	0.37	0.09724
Syringetin	4423-37-4	Cyclin-dependent kinase 1/cyclin B	Q8WWL7	0.37	0.09724
Syringetin	4423-37-4	Estrogen receptor beta	Q92731	0.37	0.09724
Syringetin	4423-37-4	Solute carrier family 22 member 12	Q96S37	0.37	0.09724
3-beta-Hydroxymethyllenetanshiquinone	83145-47-5	Cannabinoid receptor 2	P34972	0.4	0.089
ent-Epicatechin	35323-91-2	Ras-related C3 botulinum toxin substrate 1	P63000	0.24	0.14
ent-Epicatechin	35323-91-2	5-hydroxytryptamine receptor 1E	P28566	0.24	0.138
(E)-3-[4-[(1R,2R)-2-hydroxy-2-(4-hydroxy-3-methoxy-phenyl)-1-methylol-ethoxy]-3-methoxy-phenyl]acrolein	CID21582571	Arachidonate 15-lipoxygenase	P16050	0.36	0.092
(E)-3-[4-[(1R,2R)-2-hydroxy-2-(4-hydroxy-3-methoxy-phenyl)-1-methylol-ethoxy]-3-methoxy-phenyl]acrolein	CID21582571	Prostaglandin E2 receptor EP2 subtype	P43116	0.36	0.092
olivil	2955-23-9	Carbonic anhydrase 13	Q8N1Q1	0.4	0.078
(E)-3-[4-[(1R,2R)-2-hydroxy-2-(4-hydroxy-3-methoxy-phenyl)-1-methylol-ethoxy]-3-methoxy-phenyl]acrolein	CID21582571	5-hydroxytryptamine receptor 1E	P28566	0.36	0.086
3-beta-Hydroxymethyllenetanshiquinone	83145-47-5	Dual specificity tyrosine-phosphorylation-regulated kinase 1A	Q13627	0.4	0.069
liriodendrin_qt	573-44-4	Acyl coenzyme A:cholesterol acyltransferase 2	O75908	0.79	0.0345222
liriodendrin_qt	573-44-4	Tyrosinase	P14679	0.79	0.0345222
liriodendrin_qt	573-44-4	Aldose reductase (by homology)	P15121	0.79	0.0345222
liriodendrin_qt	573-44-4	Steroid 5-alpha-reductase 1	P18405	0.79	0.0345222
liriodendrin_qt	573-44-4	Acyl coenzyme A:cholesterol acyltransferase 1	P35610	0.79	0.0345222
liriodendrin_qt	573-44-4	Induced myeloid leukemia cell differentiation protein Mcl-1	Q07820	0.79	0.0345222
liriodendrin_qt	573-44-4	Hypoxia-inducible factor 1 alpha (by homology)	Q16665	0.79	0.0345222
liriodendrin_qt	573-44-4	Tyrosyl-DNA phosphodiesterase 1	Q9NUW8	0.79	0.0345222
Dehydrodieugenol	4433-08-3	Lysine-specific demethylase 4D-like	B2RXH2	0.23	0.104672
Dehydrodieugenol	4433-08-3	1-acylglycerol-3-phosphate O-acyltransferase beta	O15120	0.23	0.104672
Dehydrodieugenol	4433-08-3	Death-associated protein kinase 3	O43293	0.23	0.104672
Dehydrodieugenol	4433-08-3	Fatty acid desaturase 1	O60427	0.23	0.104672
Dehydrodieugenol	4433-08-3	CDK9/cyclin T1	O60563	0.23	0.104672
Dehydrodieugenol	4433-08-3	Bromodomain-containing protein 4	O60885	0.23	0.104672
Dehydrodieugenol	4433-08-3	Lysine-specific demethylase 4A	O75164	0.23	0.104672
Dehydrodieugenol	4433-08-3	ADAMTS4	O75173	0.23	0.104672
Dehydrodieugenol	4433-08-3	Serine/threonine-protein kinase 17B	O94768	0.23	0.104672
Dehydrodieugenol	4433-08-3	Cyclin-dependent kinase 1/cyclin B	O95067	0.23	0.104672
Dehydrodieugenol	4433-08-3	Epidermal growth factor receptor erbB1	P00533	0.23	0.104672
Dehydrodieugenol	4433-08-3	Coagulation factor XII	P00748	0.23	0.104672
Dehydrodieugenol	4433-08-3	Matrix metalloproteinase 1	P03956	0.23	0.104672
Dehydrodieugenol	4433-08-3	Receptor protein-tyrosine kinase erbB-2	P04626	0.23	0.104672
Dehydrodieugenol	4433-08-3	Thymidylate synthase	P04818	0.23	0.104672
Dehydrodieugenol	4433-08-3	Plasminogen activator inhibitor-1	P05121	0.23	0.104672
Dehydrodieugenol	4433-08-3	Insulin receptor	P06213	0.23	0.104672
Dehydrodieugenol	4433-08-3	Cyclin-dependent kinase 1/cyclin B	P06493	0.23	0.104672
Dehydrodieugenol	4433-08-3	Kinesin-1 heavy chain/ Tyrosine-protein kinase receptor RET	P07949	0.23	0.104672
Dehydrodieugenol	4433-08-3	Beta-glucuronidase	P08236	0.23	0.104672
Dehydrodieugenol	4433-08-3	Heat shock protein HSP 90-beta	P08238	0.23	0.104672
Dehydrodieugenol	4433-08-3	Matrix metalloproteinase 2	P08253	0.23	0.104672
Dehydrodieugenol	4433-08-3	Cathepsin G	P08311	0.23	0.104672
Dehydrodieugenol	4433-08-3	Alpha-2a adrenergic receptor	P08913	0.23	0.104672
Dehydrodieugenol	4433-08-3	Platelet-derived growth factor receptor beta	P09619	0.23	0.104672
Dehydrodieugenol	4433-08-3	Arachidonate 5-lipoxygenase	P09917	0.23	0.104672
Dehydrodieugenol	4433-08-3	Stem cell growth factor receptor	P10721	0.23	0.104672
Dehydrodieugenol	4433-08-3	Serine/threonine-protein kinase PIM1	P11309	0.23	0.104672
Dehydrodieugenol	4433-08-3	Fibroblast growth factor receptor 1	P11362	0.23	0.104672
Dehydrodieugenol	4433-08-3	Cyclin-dependent kinase 4	P11802	0.23	0.104672
Dehydrodieugenol	4433-08-3	Inosine-5'-monophosphate dehydrogenase 2	P12268	0.23	0.104672
Dehydrodieugenol	4433-08-3	Sodium/glucose cotransporter 1	P13866	0.23	0.104672
Dehydrodieugenol	4433-08-3	Cyclin-dependent kinase 1/cyclin B	P14635	0.23	0.104672
Dehydrodieugenol	4433-08-3	Matrix metalloproteinase 9	P14780	0.23	0.104672
Dehydrodieugenol	4433-08-3	GABA receptor alpha-1 subunit (by homology)	P14867	0.23	0.104672
Dehydrodieugenol	4433-08-3	Indoleamine 2,3-dioxygenase	P14902	0.23	0.104672
Dehydrodieugenol	4433-08-3	Carboxypeptidase B	P15086	0.23	0.104672
Dehydrodieugenol	4433-08-3	Quinone reductase 1	P15559	0.23	0.104672
Dehydrodieugenol	4433-08-3	Alpha-2b adrenergic receptor	P18089	0.23	0.104672
Dehydrodieugenol	4433-08-3	Adrenergic receptor alpha-2	P18825	0.23	0.104672
Dehydrodieugenol	4433-08-3	Cyclin-dependent kinase 2/cyclin A	P20248	0.23	0.104672
Dehydrodieugenol	4433-08-3	5-lipoxygenase activating protein	P20292	0.23	0.104672
Dehydrodieugenol	4433-08-3	Monoamine oxidase A	P21397	0.23	0.104672
Dehydrodieugenol	4433-08-3	Cannabinoid receptor 1	P21554	0.23	0.104672
Dehydrodieugenol	4433-08-3	Voltage-gated potassium channel subunit Kv1.3	P22001	0.23	0.104672
Dehydrodieugenol	4433-08-3	Chymase	P23946	0.23	0.104672
Dehydrodieugenol	4433-08-3	Thromboxane-A synthase	P24557	0.23	0.104672
Dehydrodieugenol	4433-08-3	Cyclin-dependent kinase 2/cyclin A	P24941	0.23	0.104672
Dehydrodieugenol	4433-08-3	Cyclin-dependent kinase 2	P24941	0.23	0.104672
Dehydrodieugenol	4433-08-3	Alpha-1d adrenergic receptor	P25100	0.23	0.104672
Dehydrodieugenol	4433-08-3	Monoamine oxidase B	P27338	0.23	0.104672
Dehydrodieugenol	4433-08-3	Adenosine A2a receptor	P29274	0.23	0.104672
Dehydrodieugenol	4433-08-3	Adenosine A2b receptor	P29275	0.23	0.104672
Dehydrodieugenol	4433-08-3	Tyrosine-protein kinase TYK2	P29597	0.23	0.104672
Dehydrodieugenol	4433-08-3	Adenosine A1 receptor	P30542	0.23	0.104672
Dehydrodieugenol	4433-08-3	Sodium/glucose cotransporter 2	P31639	0.23	0.104672
Dehydrodieugenol	4433-08-3	GABA receptor alpha-5 subunit (by homology)	P31644	0.23	0.104672
Dehydrodieugenol	4433-08-3	GABA receptor alpha-3 subunit	P34903	0.23	0.104672
Dehydrodieugenol	4433-08-3	Cannabinoid receptor 2	P34972	0.23	0.104672
Dehydrodieugenol	4433-08-3	Nitric oxide synthase, inducible (by homology)	P35228	0.23	0.104672
Dehydrodieugenol	4433-08-3	Alpha-1a adrenergic receptor	P35348	0.23	0.104672
Dehydrodieugenol	4433-08-3	Alpha-1b adrenergic receptor	P35368	0.23	0.104672
Dehydrodieugenol	4433-08-3	Vascular endothelial growth factor receptor 2	P35968	0.23	0.104672
Dehydrodieugenol	4433-08-3	TGF-beta receptor type I	P36897	0.23	0.104672
Dehydrodieugenol	4433-08-3	Serine/threonine-protein kinase receptor R3	P37023	0.23	0.104672
Dehydrodieugenol	4433-08-3	Metabotropic glutamate receptor 5 (by homology)	P41594	0.23	0.104672
Dehydrodieugenol	4433-08-3	GABA receptor alpha-2 subunit	P47869	0.23	0.104672
Dehydrodieugenol	4433-08-3	Purinergic receptor P2Y1	P47900	0.23	0.104672
Dehydrodieugenol	4433-08-3	MAP kinase-activated protein kinase 2	P49137	0.23	0.104672
Dehydrodieugenol	4433-08-3	Protein farnesyltransferase	P49354	0.23	0.104672
Dehydrodieugenol	4433-08-3	Protein farnesyltransferase	P49356	0.23	0.104672
Dehydrodieugenol	4433-08-3	Glycogen synthase kinase-3 alpha	P49840	0.23	0.104672
Dehydrodieugenol	4433-08-3	Glycogen synthase kinase-3 beta	P49841	0.23	0.104672
Dehydrodieugenol	4433-08-3	CDK9/cyclin T1	P50750	0.23	0.104672
Dehydrodieugenol	4433-08-3	Tyrosine-protein kinase JAK3	P52333	0.23	0.104672
Dehydrodieugenol	4433-08-3	Death-associated protein kinase 1	P53355	0.23	0.104672
Dehydrodieugenol	4433-08-3	Serine/threonine protein phosphatase PP1-alpha catalytic subunit	P62136	0.23	0.104672
Dehydrodieugenol	4433-08-3	Cyclin-dependent kinase 2/cyclin A	P78396	0.23	0.104672
Dehydrodieugenol	4433-08-3	Cyclin-dependent kinase 5/CDK5 activator 1	Q00535	0.23	0.104672
Dehydrodieugenol	4433-08-3	Calcium-activated potassium channel subunit alpha-1	Q12791	0.23	0.104672
Dehydrodieugenol	4433-08-3	Heat shock protein 75 kDa, mitochondrial	Q12931	0.23	0.104672
Dehydrodieugenol	4433-08-3	LDL-associated phospholipase A2	Q13093	0.23	0.104672
Dehydrodieugenol	4433-08-3	Histone deacetylase 1	Q13547	0.23	0.104672
Dehydrodieugenol	4433-08-3	Metabotropic glutamate receptor 4	Q14833	0.23	0.104672
Dehydrodieugenol	4433-08-3	Cyclin-dependent kinase 5/CDK5 activator 1	Q15078	0.23	0.104672
Dehydrodieugenol	4433-08-3	MAP kinase p38 alpha	Q16539	0.23	0.104672
Dehydrodieugenol	4433-08-3	Cyclin-dependent kinase 1/cyclin B	Q8WWL7	0.23	0.104672
Dehydrodieugenol	4433-08-3	Serine/threonine-protein kinase 33	Q9BYT3	0.23	0.104672
Dehydrodieugenol	4433-08-3	Egl nine homolog 1	Q9GZT9	0.23	0.104672
Dehydrodieugenol	4433-08-3	Lysine-specific demethylase 4C	Q9H3R0	0.23	0.104672
Dehydrodieugenol	4433-08-3	Serine/threonine-protein kinase 17A	Q9UEE5	0.23	0.104672
Dehydrodieugenol	4433-08-3	Death-associated protein kinase 2	Q9UIK4	0.23	0.104672
Dehydrodieugenol	4433-08-3	ALK tyrosine kinase receptor	Q9UM73	0.23	0.104672
Dehydrodieugenol	4433-08-3	ADAMTS5	Q9UNA0	0.23	0.104672
Dehydrodieugenol	4433-08-3	Phosphodiesterase 10A	Q9Y233	0.23	0.104672
Dehydrodieugenol	4433-08-3	Beta secretase 2	Q9Y5Z0	0.23	0.104672
3-beta-Hydroxymethyllenetanshiquinone	83145-47-5	Carbonic anhydrase 1	P00915	0.4	0.059
3-beta-Hydroxymethyllenetanshiquinone	83145-47-5	Histone deacetylase 4	P56524	0.4	0.057
Helenalin	6754-13-8	Glucocorticoid receptor	P04150	0.19	0.119895
Helenalin	6754-13-8	Androgen Receptor	P10275	0.19	0.119895
Helenalin	6754-13-8	Cyclooxygenase-2	P35354	0.19	0.119895
Helenalin	6754-13-8	Toll-like receptor (TLR7/TLR9)	Q9NR96	0.19	0.119895
3-beta-Hydroxymethyllenetanshiquinone	83145-47-5	Protein kinase C gamma type	P05129	0.4	0.055
Helenalin	6754-13-8	CDC7/DBF4 (Cell division cycle 7-related protein kinase/Activator of S phase kinase)	O00311	0.19	0.112042
Helenalin	6754-13-8	Carboxylesterase 2	O00748	0.19	0.112042
Helenalin	6754-13-8	Prostaglandin E synthase	O14684	0.19	0.112042
Helenalin	6754-13-8	Sarcoplasmic/endoplasmic reticulum calcium ATPase 1	O14983	0.19	0.112042
Helenalin	6754-13-8	Tyrosine-protein kinase JAK2	O60674	0.19	0.112042
Helenalin	6754-13-8	Sulfonylurea receptor 2	O60706	0.19	0.112042
Helenalin	6754-13-8	Sulfonylurea receptor 2, Kir6.2	O60706	0.19	0.112042
Helenalin	6754-13-8	Bromodomain-containing protein 4	O60885	0.19	0.112042
Helenalin	6754-13-8	Glutathione reductase	P00390	0.19	0.112042
Helenalin	6754-13-8	Thrombin	P00734	0.19	0.112042
Helenalin	6754-13-8	HMG-CoA reductase (by homology)	P04035	0.19	0.112042
Helenalin	6754-13-8	Thymidylate synthase	P04818	0.19	0.112042
Helenalin	6754-13-8	Cytochrome P450 17A1	P05093	0.19	0.112042
Helenalin	6754-13-8	Myeloperoxidase	P05164	0.19	0.112042
Helenalin	6754-13-8	Progesterone receptor	P06401	0.19	0.112042
Helenalin	6754-13-8	Trypsin I	P07477	0.19	0.112042
Helenalin	6754-13-8	P-glycoprotein 1	P08183	0.19	0.112042
Helenalin	6754-13-8	Mineralocorticoid receptor	P08235	0.19	0.112042
Helenalin	6754-13-8	Heme oxygenase 1 (by homology)	P09601	0.19	0.112042
Helenalin	6754-13-8	Poly [ADP-ribose] polymerase-1	P09874	0.19	0.112042
Helenalin	6754-13-8	Arachidonate 5-lipoxygenase	P09917	0.19	0.112042
Helenalin	6754-13-8	Leukotriene A4 hydrolase	P09960	0.19	0.112042
Helenalin	6754-13-8	Cytochrome P450 19A1	P11511	0.19	0.112042
Helenalin	6754-13-8	Dopamine D2 receptor	P14416	0.19	0.112042
Helenalin	6754-13-8	Phospholipase A2 group IIA	P14555	0.19	0.112042
Helenalin	6754-13-8	Voltage-gated potassium channel, IKs; KCNQ1(Kv7.1)/KCNE1(MinK)	P15382	0.19	0.112042
Helenalin	6754-13-8	Proto-oncogene vav	P15498	0.19	0.112042
Helenalin	6754-13-8	Cytochrome P450 11B1	P15538	0.19	0.112042
Helenalin	6754-13-8	Protein kinase C alpha	P17252	0.19	0.112042
Helenalin	6754-13-8	T-cell protein-tyrosine phosphatase	P17706	0.19	0.112042
Helenalin	6754-13-8	Cytochrome P450 11B2	P19099	0.19	0.112042
Helenalin	6754-13-8	Neurokinin 2 receptor	P21452	0.19	0.112042
Helenalin	6754-13-8	Dopamine D4 receptor	P21917	0.19	0.112042
Helenalin	6754-13-8	Tyrosine-protein kinase JAK1	P23458	0.19	0.112042
Helenalin	6754-13-8	Bromodomain-containing protein 2	P25440	0.19	0.112042
Helenalin	6754-13-8	Proteasome Macropain subunit MB1	P28074	0.19	0.112042
Helenalin	6754-13-8	MAP kinase ERK2	P28482	0.19	0.112042
Helenalin	6754-13-8	11-beta-hydroxysteroid dehydrogenase 1	P28845	0.19	0.112042
Helenalin	6754-13-8	Caspase-1	P29466	0.19	0.112042
Helenalin	6754-13-8	Tyrosine-protein kinase TYK2	P29597	0.19	0.112042
Helenalin	6754-13-8	Aldehyde dehydrogenase dimeric NADP-preferring	P30838	0.19	0.112042
Helenalin	6754-13-8	Nitric oxide synthase, inducible	P35228	0.19	0.112042
Helenalin	6754-13-8	Estradiol 17-beta-dehydrogenase 2	P37059	0.19	0.112042
Helenalin	6754-13-8	Lysosomal acid lipase/cholesteryl ester hydrolase	P38571	0.19	0.112042
Helenalin	6754-13-8	Isoleucyl-tRNA synthetase	P41252	0.19	0.112042
Helenalin	6754-13-8	Gamma-secretase	P49768	0.19	0.112042
Helenalin	6754-13-8	Gamma-secretase	P49810	0.19	0.112042
Helenalin	6754-13-8	Glycogen synthase kinase-3 beta	P49841	0.19	0.112042
Helenalin	6754-13-8	Voltage-gated potassium channel, IKs; KCNQ1(Kv7.1)/KCNE1(MinK)	P51787	0.19	0.112042
Helenalin	6754-13-8	Tyrosine-protein kinase JAK3	P52333	0.19	0.112042
Helenalin	6754-13-8	Serine/threonine protein phosphatase 2A, catalytic subunit, alpha isoform	P67775	0.19	0.112042
Helenalin	6754-13-8	11-beta-hydroxysteroid dehydrogenase 2	P80365	0.19	0.112042
Helenalin	6754-13-8	Cyclin-dependent kinase 5/CDK5 activator 1	Q00535	0.19	0.112042
Helenalin	6754-13-8	Dopamine transporter	Q01959	0.19	0.112042
Helenalin	6754-13-8	Protein-tyrosine phosphatase 2C	Q06124	0.19	0.112042
Helenalin	6754-13-8	Serotonin 4 (5-HT4) receptor	Q13639	0.19	0.112042
Helenalin	6754-13-8	Sulfonylurea receptor 2, Kir6.2	Q14654	0.19	0.112042
Helenalin	6754-13-8	Cyclin-dependent kinase 5/CDK5 activator 1	Q15078	0.19	0.112042
Helenalin	6754-13-8	MAP kinase p38 alpha	Q16539	0.19	0.112042
Helenalin	6754-13-8	Subtilisin/kexin type 7	Q16549	0.19	0.112042
Helenalin	6754-13-8	Cytochrome P450 51	Q16850	0.19	0.112042
Helenalin	6754-13-8	Amine oxidase, copper containing	Q16853	0.19	0.112042
Helenalin	6754-13-8	Programmed cell death protein 4	Q53EL6	0.19	0.112042
Helenalin	6754-13-8	Leucine-rich repeat serine/threonine-protein kinase 2	Q5S007	0.19	0.112042
Helenalin	6754-13-8	Gamma-secretase	Q8WW43	0.19	0.112042
Helenalin	6754-13-8	Gamma-secretase	Q92542	0.19	0.112042
Helenalin	6754-13-8	Gamma-secretase	Q96BI3	0.19	0.112042
Helenalin	6754-13-8	Trace amine-associated receptor 1 (by homology)	Q96RJ0	0.19	0.112042
Helenalin	6754-13-8	Monoglyceride lipase	Q99685	0.19	0.112042
Helenalin	6754-13-8	Endothelial PAS domain-containing protein 1	Q99814	0.19	0.112042
Helenalin	6754-13-8	Chymotrypsin C	Q99895	0.19	0.112042
Helenalin	6754-13-8	Gamma-secretase	Q9NZ42	0.19	0.112042
Helenalin	6754-13-8	Phosphodiesterase 10A	Q9Y233	0.19	0.112042
ent-Epicatechin	35323-91-2	Aldose reductase	P15121	0.24	0.083
(E)-3-[4-[(1R,2R)-2-hydroxy-2-(4-hydroxy-3-methoxy-phenyl)-1-methylol-ethoxy]-3-methoxy-phenyl]acrolein	CID21582571	Alpha-2C adrenergic receptor	P18825	0.36	0.049
3-beta-Hydroxymethyllenetanshiquinone	83145-47-5	Cell division cycle 7-related protein kinase	O00311	0.4	0.044
3-beta-Hydroxymethyllenetanshiquinone	83145-47-5	Perilipin-1	O60240	0.4	0.044
olivil	2955-23-9	Sodium/glucose cotransporter 2	P31639	0.4	0.044
olivil	2955-23-9	Sigma non-opioid intracellular receptor 1	Q99720	0.4	0.037
(E)-3-[4-[(1R,2R)-2-hydroxy-2-(4-hydroxy-3-methoxy-phenyl)-1-methylol-ethoxy]-3-methoxy-phenyl]acrolein	CID21582571	Sphingosine 1-phosphate receptor 2	O95136	0.36	0.038
3-beta-Hydroxymethyllenetanshiquinone	83145-47-5	Sphingosine 1-phosphate receptor 4	O95977	0.4	0.033
olivil	2955-23-9	DNA (cytosine-5)-methyltransferase 1	P26358	0.4	0.033
3-beta-Hydroxymethyllenetanshiquinone	83145-47-5	Dual specificity protein kinase CLK1	P49759	0.4	0.033
ent-Epicatechin	35323-91-2	Serine/threonine-protein kinase pim-1	P11309	0.24	0.054
olivil	2955-23-9	Caspase-9	P55211	0.4	0.032
(+)-medioresinol	40957-99-1	Acyl coenzyme A:cholesterol acyltransferase 2	O75908	0.61	0.0201781
(+)-medioresinol	40957-99-1	Tyrosinase	P14679	0.61	0.0201781
(+)-medioresinol	40957-99-1	Aldose reductase (by homology)	P15121	0.61	0.0201781
(+)-medioresinol	40957-99-1	Steroid 5-alpha-reductase 1	P18405	0.61	0.0201781
(+)-medioresinol	40957-99-1	Acyl coenzyme A:cholesterol acyltransferase 1	P35610	0.61	0.0201781
(+)-medioresinol	40957-99-1	Induced myeloid leukemia cell differentiation protein Mcl-1	Q07820	0.61	0.0201781
(+)-medioresinol	40957-99-1	Hypoxia-inducible factor 1 alpha (by homology)	Q16665	0.61	0.0201781
(+)-medioresinol	40957-99-1	Tyrosyl-DNA phosphodiesterase 1	Q9NUW8	0.61	0.0201781
olivil	2955-23-9	Muscarinic acetylcholine receptor M3	P20309	0.4	0.029
3-beta-Hydroxymethyllenetanshiquinone	83145-47-5	Nuclear receptor ROR-alpha	P35398	0.4	0.029
(E)-3-[4-[(1R,2R)-2-hydroxy-2-(4-hydroxy-3-methoxy-phenyl)-1-methylol-ethoxy]-3-methoxy-phenyl]acrolein	CID21582571	Caspase-9	P55211	0.36	0.032
ent-Epicatechin	35323-91-2	Ribosomal protein S6 kinase alpha-3	P51812	0.24	0.045
3-beta-Hydroxymethyllenetanshiquinone	83145-47-5	Tyrosine-protein kinase Fyn	P06241	0.4	0.026
3-beta-Hydroxymethyllenetanshiquinone	83145-47-5	Monoglyceride lipase	Q99685	0.4	0.022
ent-Epicatechin	35323-91-2	Hepatocyte nuclear factor 4-alpha	P41235	0.24	0.036
ent-Epicatechin	35323-91-2	Sodium/glucose cotransporter 1	P13866	0.24	0.035
3-beta-Hydroxymethyllenetanshiquinone	83145-47-5	Histone deacetylase 2	Q92769	0.4	0.021
ent-Epicatechin	35323-91-2	Carboxy-terminal domain RNA polymerase II polypeptide A small phosphatase 1	Q9GZU7	0.24	0.034
3-beta-Hydroxymethyllenetanshiquinone	83145-47-5	cAMP-specific 3',5'-cyclic phosphodiesterase 4D	Q08499	0.4	0.02
olivil	2955-23-9	Steryl-sulfatase	P08842	0.4	0.019
(E)-3-[4-[(1R,2R)-2-hydroxy-2-(4-hydroxy-3-methoxy-phenyl)-1-methylol-ethoxy]-3-methoxy-phenyl]acrolein	CID21582571	Aryl hydrocarbon receptor	P35869	0.36	0.02
3-beta-Hydroxymethyllenetanshiquinone	83145-47-5	Inosine-5'-monophosphate dehydrogenase 2	P12268	0.4	0.017
(E)-3-[4-[(1R,2R)-2-hydroxy-2-(4-hydroxy-3-methoxy-phenyl)-1-methylol-ethoxy]-3-methoxy-phenyl]acrolein	CID21582571	Sphingosine 1-phosphate receptor 1	P21453	0.36	0.017
olivil	2955-23-9	Trace amine-associated receptor 1	Q96RJ0	0.4	0.015
ent-Epicatechin	35323-91-2	DNA (cytosine-5)-methyltransferase 1	P26358	0.24	0.024
3-beta-Hydroxymethyllenetanshiquinone	83145-47-5	Transient receptor potential cation channel subfamily V member 1	Q8NER1	0.4	0.014
ent-Epicatechin	35323-91-2	Steryl-sulfatase	P08842	0.24	0.022
ent-Epicatechin	35323-91-2	Receptor-interacting serine/threonine-protein kinase 2	O43353	0.24	0.02
ent-Epicatechin	35323-91-2	ATP-binding cassette sub-family G member 2	Q9UNQ0	0.24	0.019
3-beta-Hydroxymethyllenetanshiquinone	83145-47-5	Cyclin-dependent kinase 1	P06493	0.4	0.01
3-beta-Hydroxymethyllenetanshiquinone	83145-47-5	Glutamate carboxypeptidase 2	Q04609	0.4	0.01
(E)-3-[4-[(1R,2R)-2-hydroxy-2-(4-hydroxy-3-methoxy-phenyl)-1-methylol-ethoxy]-3-methoxy-phenyl]acrolein	CID21582571	Carbonic anhydrase 7	P43166	0.36	0.011
(E)-3-[4-[(1R,2R)-2-hydroxy-2-(4-hydroxy-3-methoxy-phenyl)-1-methylol-ethoxy]-3-methoxy-phenyl]acrolein	CID21582571	Carboxy-terminal domain RNA polymerase II polypeptide A small phosphatase 1	Q9GZU7	0.36	0.011
ent-Epicatechin	35323-91-2	Nitric oxide synthase, endothelial	P29474	0.24	0.016
(E)-3-[4-[(1R,2R)-2-hydroxy-2-(4-hydroxy-3-methoxy-phenyl)-1-methylol-ethoxy]-3-methoxy-phenyl]acrolein	CID21582571	Alpha-2B adrenergic receptor	P18089	0.36	0.01
3-beta-Hydroxymethyllenetanshiquinone	83145-47-5	Delta-type opioid receptor	P41143	0.4	0.009
olivil	2955-23-9	Tyrosine-protein kinase ZAP-70	P43403	0.4	0.009
olivil	2955-23-9	Sphingosine 1-phosphate receptor 5	Q9H228	0.4	0.009
ent-Epicatechin	35323-91-2	Arachidonate 5-lipoxygenase	P09917	0.24	0.014
olivil	2955-23-9	Cytochrome P450 1A2	P05177	0.4	0.008
3-beta-Hydroxymethyllenetanshiquinone	83145-47-5	Cytochrome P450 2C19	P33261	0.4	0.008
olivil	2955-23-9	E3 ubiquitin-protein ligase Mdm2	Q00987	0.4	0.008
ent-Epicatechin	35323-91-2	Cocaine esterase	O00748	0.24	0.013
ent-Epicatechin	35323-91-2	Phospholipase A2	P04054	0.24	0.012
(E)-3-[4-[(1R,2R)-2-hydroxy-2-(4-hydroxy-3-methoxy-phenyl)-1-methylol-ethoxy]-3-methoxy-phenyl]acrolein	CID21582571	Alpha-2A adrenergic receptor	P08913	0.36	0.008
(E)-3-[4-[(1R,2R)-2-hydroxy-2-(4-hydroxy-3-methoxy-phenyl)-1-methylol-ethoxy]-3-methoxy-phenyl]acrolein	CID21582571	Urotensin-2 receptor	Q9UKP6	0.36	0.008
3-beta-Hydroxymethyllenetanshiquinone	83145-47-5	Sphingosine 1-phosphate receptor 2	O95136	0.4	0.007
3-beta-Hydroxymethyllenetanshiquinone	83145-47-5	Macrophage metalloelastase	P39900	0.4	0.007
olivil	2955-23-9	Dual specificity protein kinase CLK1	P49759	0.4	0.007
(E)-3-[4-[(1R,2R)-2-hydroxy-2-(4-hydroxy-3-methoxy-phenyl)-1-methylol-ethoxy]-3-methoxy-phenyl]acrolein	CID21582571	Cyclin-dependent kinase 2	P24941	0.36	0.007
(E)-3-[4-[(1R,2R)-2-hydroxy-2-(4-hydroxy-3-methoxy-phenyl)-1-methylol-ethoxy]-3-methoxy-phenyl]acrolein	CID21582571	Bcl-2-related protein A1	Q16548	0.36	0.007
olivil	2955-23-9	Receptor-interacting serine/threonine-protein kinase 2	O43353	0.4	0.006
olivil	2955-23-9	Carbonic anhydrase 9	Q16790	0.4	0.006
3-beta-Hydroxymethyllenetanshiquinone	83145-47-5	DNA dC->dU-editing enzyme APOBEC-3G	Q9HC16	0.4	0.006
olivil	2955-23-9	Estradiol 17-beta-dehydrogenase 1	P14061	0.4	0.005
3-beta-Hydroxymethyllenetanshiquinone	83145-47-5	Voltage-dependent N-type calcium channel subunit alpha-1B	Q00975	0.4	0.005
ent-Epicatechin	35323-91-2	Glucocorticoid receptor	P04150	0.24	0.008
ent-Epicatechin	35323-91-2	Neuronal acetylcholine receptor subunit alpha-4	P43681	0.24	0.008
(E)-3-[4-[(1R,2R)-2-hydroxy-2-(4-hydroxy-3-methoxy-phenyl)-1-methylol-ethoxy]-3-methoxy-phenyl]acrolein	CID21582571	Carbonic anhydrase 12	O43570	0.36	0.005
olivil	2955-23-9	Heat shock protein HSP 90-alpha	P07900	0.4	0.004
olivil	2955-23-9	Alpha-1D adrenergic receptor	P25100	0.4	0.004
olivil	2955-23-9	Sodium-dependent serotonin transporter	P31645	0.4	0.004
olivil	2955-23-9	DNA dC->dU-editing enzyme APOBEC-3A	P31941	0.4	0.004
olivil	2955-23-9	Carbonic anhydrase 5A, mitochondrial	P35218	0.4	0.004
ent-Epicatechin	35323-91-2	E3 ubiquitin-protein ligase Mdm2	Q00987	0.24	0.006
(E)-3-[4-[(1R,2R)-2-hydroxy-2-(4-hydroxy-3-methoxy-phenyl)-1-methylol-ethoxy]-3-methoxy-phenyl]acrolein	CID21582571	Proto-oncogene tyrosine-protein kinase receptor Ret	P07949	0.36	0.004
(E)-3-[4-[(1R,2R)-2-hydroxy-2-(4-hydroxy-3-methoxy-phenyl)-1-methylol-ethoxy]-3-methoxy-phenyl]acrolein	CID21582571	Multidrug resistance protein 1	P08183	0.36	0.004
(E)-3-[4-[(1R,2R)-2-hydroxy-2-(4-hydroxy-3-methoxy-phenyl)-1-methylol-ethoxy]-3-methoxy-phenyl]acrolein	CID21582571	Leukotriene B4 receptor 1	Q15722	0.36	0.004
ent-Epicatechin	35323-91-2	COUP transcription factor 2	P24468	0.24	0.005
ent-Epicatechin	35323-91-2	Trace amine-associated receptor 1	Q96RJ0	0.24	0.005
3-beta-Hydroxymethyllenetanshiquinone	83145-47-5	Plasminogen activator inhibitor 1	P05121	0.4	0.003
3-beta-Hydroxymethyllenetanshiquinone	83145-47-5	Protein kinase C beta type	P05771	0.4	0.003
3-beta-Hydroxymethyllenetanshiquinone	83145-47-5	D(1A) dopamine receptor	P21728	0.4	0.003
3-beta-Hydroxymethyllenetanshiquinone	83145-47-5	Cyclin-dependent kinase 2	P24941	0.4	0.003
olivil	2955-23-9	Tyrosine-protein phosphatase non-receptor type 7	P35236	0.4	0.003
olivil	2955-23-9	5-hydroxytryptamine receptor 5A	P47898	0.4	0.003
olivil	2955-23-9	Glutamate receptor ionotropic, NMDA 2B	Q13224	0.4	0.003
olivil	2955-23-9	Carbonic anhydrase 5B, mitochondrial	Q9Y2D0	0.4	0.003
(E)-3-[4-[(1R,2R)-2-hydroxy-2-(4-hydroxy-3-methoxy-phenyl)-1-methylol-ethoxy]-3-methoxy-phenyl]acrolein	CID21582571	Matrix metalloproteinase-9	P14780	0.36	0.003
(E)-3-[4-[(1R,2R)-2-hydroxy-2-(4-hydroxy-3-methoxy-phenyl)-1-methylol-ethoxy]-3-methoxy-phenyl]acrolein	CID21582571	Testosterone 17-beta-dehydrogenase 3	P37058	0.36	0.003
ent-Epicatechin	35323-91-2	Acetylcholinesterase	P22303	0.24	0.004
ent-Epicatechin	35323-91-2	Tyrosine-protein phosphatase non-receptor type 7	P35236	0.24	0.004
ent-Epicatechin	35323-91-2	Prostaglandin G/H synthase 2	P35354	0.24	0.004
3-beta-Hydroxymethyllenetanshiquinone	83145-47-5	Prostaglandin E synthase	O14684	0.4	0.002
3-beta-Hydroxymethyllenetanshiquinone	83145-47-5	Carbonic anhydrase 2	P00918	0.4	0.002
olivil	2955-23-9	Cytochrome P450 3A4	P08684	0.4	0.002
3-beta-Hydroxymethyllenetanshiquinone	83145-47-5	Cytochrome P450 11B1, mitochondrial	P15538	0.4	0.002
3-beta-Hydroxymethyllenetanshiquinone	83145-47-5	Cyclin-dependent-like kinase 5	Q00535	0.4	0.002
olivil	2955-23-9	Carboxy-terminal domain RNA polymerase II polypeptide A small phosphatase 1	Q9GZU7	0.4	0.002
ent-Epicatechin	35323-91-2	Sphingosine 1-phosphate receptor 2	O95136	0.24	0.003
(E)-3-[4-[(1R,2R)-2-hydroxy-2-(4-hydroxy-3-methoxy-phenyl)-1-methylol-ethoxy]-3-methoxy-phenyl]acrolein	CID21582571	Tyrosine-protein kinase Fyn	P06241	0.36	0.002
(E)-3-[4-[(1R,2R)-2-hydroxy-2-(4-hydroxy-3-methoxy-phenyl)-1-methylol-ethoxy]-3-methoxy-phenyl]acrolein	CID21582571	DNA dC->dU-editing enzyme APOBEC-3A	P31941	0.36	0.002
(E)-3-[4-[(1R,2R)-2-hydroxy-2-(4-hydroxy-3-methoxy-phenyl)-1-methylol-ethoxy]-3-methoxy-phenyl]acrolein	CID21582571	Nuclear receptor ROR-alpha	P35398	0.36	0.002
(E)-3-[4-[(1R,2R)-2-hydroxy-2-(4-hydroxy-3-methoxy-phenyl)-1-methylol-ethoxy]-3-methoxy-phenyl]acrolein	CID21582571	Tyrosine-protein phosphatase non-receptor type 22	Q9Y2R2	0.36	0.002
ent-Epicatechin	35323-91-2	Nuclear receptor ROR-alpha	P35398	0.24	0.002
ent-Epicatechin	35323-91-2	DNA dC->dU-editing enzyme APOBEC-3G	Q9HC16	0.24	0.002
olivil	2955-23-9	Amyloid beta A4 protein	P05067	0.4	0.001
3-beta-Hydroxymethyllenetanshiquinone	83145-47-5	Progesterone receptor	P06401	0.4	0.001
3-beta-Hydroxymethyllenetanshiquinone	83145-47-5	Heat shock protein HSP 90-alpha	P07900	0.4	0.001
olivil	2955-23-9	Mineralocorticoid receptor	P08235	0.4	0.001
olivil	2955-23-9	5-hydroxytryptamine receptor 1A	P08908	0.4	0.001
olivil	2955-23-9	Aromatase	P11511	0.4	0.001
olivil	2955-23-9	Cytochrome P450 2C9	P11712	0.4	0.001
3-beta-Hydroxymethyllenetanshiquinone	83145-47-5	Retinoic acid receptor gamma	P13631	0.4	0.001
olivil	2955-23-9	Sphingosine 1-phosphate receptor 1	P21453	0.4	0.001
3-beta-Hydroxymethyllenetanshiquinone	83145-47-5	D(1B) dopamine receptor	P21918	0.4	0.001
olivil	2955-23-9	Acetylcholinesterase	P22303	0.4	0.001
3-beta-Hydroxymethyllenetanshiquinone	83145-47-5	C-X-C chemokine receptor type 2	P25025	0.4	0.001
olivil	2955-23-9	5-hydroxytryptamine receptor 2C	P28335	0.4	0.001
olivil	2955-23-9	Cannabinoid receptor 2	P34972	0.4	0.001
olivil	2955-23-9	Nuclear receptor ROR-alpha	P35398	0.4	0.001
olivil	2955-23-9	Vascular endothelial growth factor receptor 3	P35916	0.4	0.001
olivil	2955-23-9	Kappa-type opioid receptor	P41145	0.4	0.001
olivil	2955-23-9	Ras-related C3 botulinum toxin substrate 1	P63000	0.4	0.001
3-beta-Hydroxymethyllenetanshiquinone	83145-47-5	E3 ubiquitin-protein ligase Mdm2	Q00987	0.4	0.001
olivil	2955-23-9	Perilipin-5	Q00G26	0.4	0.001
olivil	2955-23-9	Dual specificity tyrosine-phosphorylation-regulated kinase 1A	Q13627	0.4	0.001
olivil	2955-23-9	G-protein coupled receptor 35	Q9HC97	0.4	0.001
(E)-3-[4-[(1R,2R)-2-hydroxy-2-(4-hydroxy-3-methoxy-phenyl)-1-methylol-ethoxy]-3-methoxy-phenyl]acrolein	CID21582571	M-phase inducer phosphatase 2	P30305	0.36	0.001
(E)-3-[4-[(1R,2R)-2-hydroxy-2-(4-hydroxy-3-methoxy-phenyl)-1-methylol-ethoxy]-3-methoxy-phenyl]acrolein	CID21582571	Prostaglandin G/H synthase 2	P35354	0.36	0.001
(E)-3-[4-[(1R,2R)-2-hydroxy-2-(4-hydroxy-3-methoxy-phenyl)-1-methylol-ethoxy]-3-methoxy-phenyl]acrolein	CID21582571	Protein kinase C epsilon type	Q02156	0.36	0.001
(E)-3-[4-[(1R,2R)-2-hydroxy-2-(4-hydroxy-3-methoxy-phenyl)-1-methylol-ethoxy]-3-methoxy-phenyl]acrolein	CID21582571	cAMP-specific 3',5'-cyclic phosphodiesterase 4D	Q08499	0.36	0.001
(E)-3-[4-[(1R,2R)-2-hydroxy-2-(4-hydroxy-3-methoxy-phenyl)-1-methylol-ethoxy]-3-methoxy-phenyl]acrolein	CID21582571	Transient receptor potential cation channel subfamily V member 1	Q8NER1	0.36	0.001
(E)-3-[4-[(1R,2R)-2-hydroxy-2-(4-hydroxy-3-methoxy-phenyl)-1-methylol-ethoxy]-3-methoxy-phenyl]acrolein	CID21582571	Trace amine-associated receptor 1	Q96RJ0	0.36	0.001
(E)-3-[4-[(1R,2R)-2-hydroxy-2-(4-hydroxy-3-methoxy-phenyl)-1-methylol-ethoxy]-3-methoxy-phenyl]acrolein	CID21582571	DNA dC->dU-editing enzyme APOBEC-3G	Q9HC16	0.36	0.001
(E)-3-[4-[(1R,2R)-2-hydroxy-2-(4-hydroxy-3-methoxy-phenyl)-1-methylol-ethoxy]-3-methoxy-phenyl]acrolein	CID21582571	Carbonic anhydrase 14	Q9ULX7	0.36	0.001
ent-Epicatechin	35323-91-2	Perilipin-1	O60240	0.24	0.001
ent-Epicatechin	35323-91-2	Multidrug resistance protein 1	P08183	0.24	0.001
ent-Epicatechin	35323-91-2	5-hydroxytryptamine receptor 2C	P28335	0.24	0.001
ent-Epicatechin	35323-91-2	5-hydroxytryptamine receptor 5A	P47898	0.24	0.001
ent-Epicatechin	35323-91-2	Dual specificity tyrosine-phosphorylation-regulated kinase 1A	Q13627	0.24	0.001
ent-Epicatechin	35323-91-2	CHRNA7-FAM7A fusion protein	Q494W8	0.24	0.001
ent-Epicatechin	35323-91-2	G-protein coupled bile acid receptor 1	Q8TDU6	0.24	0.001
