# Supplementary material for: Medioresinol from Eucommiae cortex improves myocardial infarction-induced heart failure through activation of the PI3K/AKT/mTOR pathway: A network analysis and experimental study
Source: PLoS One. 2024 Sep 27;19(9):e0311143. doi: 10.1371/journal.pone.0311143 (PMC11433142; doi:10.1371/journal.pone.0311143)
Supplement: S3 Table — (XLSX) [file pone.0311143.s003.xlsx]

## Sheet: Sheet1
UniProt	Name
P78536	ADAM17
Q8NER1	TRPV1
Q9NPH5	NOX4
P15382	KCNE1
P35348	ADA1A
P11309	PIM1
P42574	CASP3
P03956	MMP1
Q99683	MAP3K5
P08473	MME
P48736	PIK3CG
Q9Y5X4	NR2E3
P09601	HMOX1
O60706	ABCC9
P04278	SHBG
P08311	CTSG
Q92731	ESR2
P19429	TNNI3
P35610	SOAT1
P42345	MTOR
Q9NR96	TLR9
P35354	PTGS2
P04626	ERBB2
P27487	DPP4
P03372	ESR1
Q16665	HIF1A
P11362	FGFR1
P08922	ROS1
P13866	SLC5A1
P05089	ARG1
P25101	EDNRA
Q9UKP6	UTS2R
P41180	CASR
P42336	PIK3CA
P18089	ADRA2B
Q9GZT9	EGLN1
P30556	AGTR1
P19099	CYP11B2
P13945	ADRB3
P29275	ADORA2B
P31749	AKT1
Q16548	BCL2A1
P14555	PLA2G2A
P00734	F2
P05771	KPCB
P05121	SERPINE1
Q15746	MYLK
Q03181	PPARD
Q16539	MAPK14
P05106	ITGB3
P39900	MMP12
P08588	ADRB1
P22303	ACES
P07339	CTSD
P00749	PLAU
P17948	FLT1
P41143	OPRD1
P43681	CHRNA4
Q16678	CYP1B1
O00206	TLR4
P00390	GSR
P00797	REN
P08235	NR3C2
P28845	HSD11B1
P31645	SLC6A4
P18054	ALOX12
P14780	MMP9
Q9UBN7	HDAC6
Q9UIK4	DAPK2
P30536	TSPO
P28223	HTR2A
P00533	EGFR
Q16512	PKN1
P09237	MMP7
P16050	ALOX15
Q13418	ILK
P25025	CXCR2
P24530	EDNRB
P51787	KCNQ1
P08684	CYP3A4
P21453	S1PR1
P02766	TTR
P05164	MPO
P15538	CYP11B1
P33261	CYP2C19
P09874	PARP1
P45379	TNNT2
P31639	SLC5A2
P14616	INSRR
P05067	A4
P11474	ESRRA
O60674	JAK2
P08183	ABCB1
P47900	P2RY1
P45452	MMP13
P08253	MMP2
P63000	RAC1
O00329	PIK3CD
P04150	NR3C1
Q99572	P2RX7
O95069	KCNK2
P29466	CASP1
P26358	DNMT1
P11413	G6PD
P28482	MAPK1
Q08499	PDE4D
O76074	PDE5A
P29475	NOS1
P07550	ADRB2
Q96LB2	MRGPRX1
P08254	MMP3
P25106	ACKR3
P23219	PGH1
Q14524	SCN5A
P49841	GSK3B
P56524	HDAC4
P18031	PTPN1
P14174	MIF
P27361	MAPK3
P17252	PRKCA
P00742	F10
P10635	CYP2D6
P11473	VDR
Q06124	PTPN11
P49768	PSEN1
P23946	CMA1
P29474	NOS3
Q00987	MDM2
Q13133	NR1H3
O60885	BRD4
P22894	MMP8
P42338	PIK3CB
P45983	MAPK8
P07451	CA3
P34972	CNR2
P35228	NOS2
