# Supplementary material for: Medioresinol from Eucommiae cortex improves myocardial infarction-induced heart failure through activation of the PI3K/AKT/mTOR pathway: A network analysis and experimental study
Source: PLoS One. 2024 Sep 27;19(9):e0311143. doi: 10.1371/journal.pone.0311143 (PMC11433142; doi:10.1371/journal.pone.0311143)
Supplement: S4 Table — (XLSX) [file pone.0311143.s004.xlsx]

## Sheet: Sheet1
Id	Label	MMC	Degree
P42338	PIK3CB	20904	11
Q16665	HIF1A	654	12
P42574	CASP3	1008	12
Q5VZI9	TLR4	1212	12
O60674	JAK2	20940	12
P42336	PIK3CA	20952	12
P04626	ERBB2	10120	13
P42345	MTOR	10320	13
P14780	MMP9	974	16
P35354	PTGS2	924	17
P31749	AKT1	12114	19
Q9H2C9	EGFR	21616	20
