# Supplementary material for: Medioresinol from Eucommiae cortex improves myocardial infarction-induced heart failure through activation of the PI3K/AKT/mTOR pathway: A network analysis and experimental study
Source: PLoS One. 2024 Sep 27;19(9):e0311143. doi: 10.1371/journal.pone.0311143 (PMC11433142; doi:10.1371/journal.pone.0311143)
Supplement: S5 Table — (XLSX) [file pone.0311143.s005.xlsx]

## Sheet: KEGG
Category	Term	Count	%	PValue	Genes	List Total	Pop Hits	Pop Total	Fold Enrichment	Bonferroni	Benjamini	FDR
KEGG_PATHWAY	hsa04933:AGE-RAGE signaling pathway in diabetic complications	19	13.6691	3.72286e-15	P11309, Q16539, P30556, O00329, P29474, P28482, P31749, P27361, O60674, P17252, Q9NPH5, P63000, P08253, P45983, P05121, P42574, P42338, P05771, P42336	129	100	8662	12.758	9.21041e-13	9.08378e-13	3.6484e-13
KEGG_PATHWAY	hsa04066:HIF-1 signaling pathway	19	13.6691	1.80604e-14	O00206, O00329, P29474, P04626, P28482, P31749, P27361, P35228, P42345, P17252, P17948, P00533, Q16665, P05121, P09601, P42338, P05771, Q9GZT9, P42336	129	109	8662	11.7046	4.41558e-12	1.50629e-12	6.04983e-13
KEGG_PATHWAY	hsa05205:Proteoglycans in cancer	24	17.2662	1.85199e-14	O00206, Q16539, P05106, O00329, P04626, P28482, P31749, P27361, Q06124, P42345, P00749, P11362, P14780, Q00987, P17252, P63000, P08253, P00533, Q16665, P03372, P42574, P42338, P05771, P42336	129	205	8662	7.86115	4.52394e-12	1.50629e-12	6.04983e-13
KEGG_PATHWAY	hsa01522:Endocrine resistance	18	12.9496	4.33469e-14	Q16539, O00329, P10635, P04626, P28482, P31749, P27361, P42345, P14780, Q00987, Q92731, P08253, P45983, P00533, P03372, P42338, P42336	129	98	8662	12.3332	1.05649e-11	2.64416e-12	1.062e-12
KEGG_PATHWAY	hsa05200:Pathways in cancer	35	25.1799	1.13739e-13	P11309, O00329, P28482, P35354, P42345, P14780, P17252, P63000, Q92731, P03372, P24530, P05771, Q9GZT9, P30556, Q03181, P25101, P04626, Q9UIK4, P31749, P03956, P27361, P35228, P11362, O60674, Q00987, P00734, P08253, P45983, Q16665, P00533, P49841, P42574, P09601, P42338, P42336	129	531	8662	4.4259	2.77396e-11	5.55044e-12	2.22928e-12
KEGG_PATHWAY	hsa05415:Diabetic cardiomyopathy	22	15.8273	1.42827e-12	Q16539, P30556, O00329, P07339, P29474, P00390, P31749, P11413, P42345, P14780, P19429, P17252, P23946, P63000, P08253, P45983, P00797, P49841, P42338, P05771, P09874, P42336	129	203	8662	7.27705	3.48506e-10	5.80828e-11	2.33283e-11
KEGG_PATHWAY	hsa04926:Relaxin signaling pathway	18	12.9496	4.5887e-12	Q16539, O00329, P29474, P29475, P28482, P31749, P03956, P27361, P35228, P14780, P17252, P45452, P08253, P45983, P00533, P24530, P42338, P42336	129	129	8662	9.36939	1.11963e-09	1.59949e-10	6.42418e-11
KEGG_PATHWAY	hsa05215:Prostate cancer	16	11.5108	8.47621e-12	O00329, P04626, P28482, P14616, P31749, P27361, P42345, P00749, P11362, P14780, Q00987, P00533, P49841, P08254, P42338, P42336	129	97	8662	11.0758	2.0682e-09	2.58524e-10	1.03834e-10
KEGG_PATHWAY	hsa04071:Sphingolipid signaling pathway	16	11.5108	2.19687e-10	Q16539, O00329, P07339, P29474, P28482, P31749, P27361, P41143, P17252, Q99683, P63000, P21453, P45983, P42338, P05771, P42336	129	121	8662	8.87898	5.36035e-08	5.5503e-09	2.22922e-09
KEGG_PATHWAY	hsa05207:Chemical carcinogenesis - receptor activation	20	14.3885	2.27471e-10	O00329, Q16678, P28482, P13945, P31749, P27361, P11473, P42345, O60674, P17252, P08684, P43681, Q92731, P07550, P00533, P03372, P42338, P05771, P42336, P08588	129	212	8662	6.33465	5.5503e-08	5.5503e-09	2.22922e-09
KEGG_PATHWAY	hsa05417:Lipid and atherosclerosis	20	14.3885	2.8982e-10	O00206, Q16539, O00329, P29466, P29474, P28482, P31749, P03956, P27361, P14780, O60674, P17252, Q99683, P63000, P45983, P49841, P08254, P42574, P42338, P42336	129	215	8662	6.24626	7.0716e-08	6.42873e-09	2.58203e-09
KEGG_PATHWAY	hsa05235:PD-L1 expression and PD-1 checkpoint pathway in cancer	14	10.0719	4.70109e-10	O00206, Q16539, O00329, P28482, P31749, P27361, Q9NR96, Q06124, P42345, O60674, P00533, Q16665, P42338, P42336	129	89	8662	10.5625	1.14706e-07	9.55888e-09	3.83922e-09
KEGG_PATHWAY	hsa04370:VEGF signaling pathway	12	8.63309	7.29696e-10	Q16539, O00329, P29474, P17252, P28482, P63000, P27361, P31749, P35354, P42338, P05771, P42336	129	59	8662	13.6571	1.78046e-07	1.36958e-08	5.50078e-09
KEGG_PATHWAY	hsa04148:Efferocytosis	17	12.2302	9.31812e-10	Q16539, P05106, P78536, Q03181, P29466, P28482, P27361, Q06124, P35354, O60674, P63000, P21453, P16050, Q16665, P42574, Q13133, P05089	129	156	8662	7.31733	2.27362e-07	1.62401e-08	6.52268e-09
KEGG_PATHWAY	hsa04726:Serotonergic synapse	15	10.7914	1.16321e-09	P31645, P28223, P10635, P28482, P27361, P18054, P35354, P23219, P17252, P33261, P16050, P42574, P05067, P05771	129	115	8662	8.75834	2.83822e-07	1.89215e-08	7.59961e-09
KEGG_PATHWAY	hsa01521:EGFR tyrosine kinase inhibitor resistance	13	9.35252	1.42563e-09	O00329, P04626, P28482, P31749, P27361, P42345, O60674, P17252, P00533, P49841, P42338, P05771, P42336	129	79	8662	11.0496	3.47854e-07	2.17409e-08	8.73198e-09
KEGG_PATHWAY	hsa04613:Neutrophil extracellular trap formation	18	12.9496	2.4418e-09	O00206, Q16539, P56524, P05106, O00329, P29466, P28482, P31749, P27361, P42345, P17252, P63000, P08311, P05164, P42338, P05771, Q9UBN7, P42336	129	191	8662	6.32802	5.958e-07	3.50471e-08	1.40763e-08
KEGG_PATHWAY	hsa04012:ErbB signaling pathway	13	9.35252	3.39846e-09	O00329, P04626, P28482, P31749, P27361, P42345, P17252, P45983, P00533, P49841, P42338, P05771, P42336	129	85	8662	10.2696	8.29223e-07	4.6068e-08	1.85027e-08
KEGG_PATHWAY	hsa05206:MicroRNAs in cancer	22	15.8273	4.1386e-09	P11309, P56524, P05106, O00329, Q16678, P04626, P28482, P27361, P35354, P42345, P00749, P14780, Q00987, P17252, P08183, P00533, P42574, P09601, P42338, P05771, P42336, P26358	129	310	8662	4.76529	1.00982e-06	5.31483e-08	2.13465e-08
KEGG_PATHWAY	hsa04020:Calcium signaling pathway	20	14.3885	4.54687e-09	P30556, P25101, P28223, P29474, P29475, P04626, P13945, P29275, Q15746, Q99572, P35228, P35348, P11362, P17252, P17948, P07550, P00533, P24530, P05771, P08588	129	253	8662	5.30809	1.10944e-06	5.45425e-08	2.19064e-08
KEGG_PATHWAY	hsa04917:Prolactin signaling pathway	12	8.63309	4.91777e-09	Q16539, O00329, O60674, P28482, P27361, P31749, Q92731, P45983, P03372, P49841, P42338, P42336	129	70	8662	11.511	1.19994e-06	5.45425e-08	2.19064e-08
KEGG_PATHWAY	hsa05230:Central carbon metabolism in cancer	12	8.63309	4.91777e-09	P42345, P11362, O00329, P04626, P28482, P27361, P31749, Q16665, P00533, P11413, P42338, P42336	129	70	8662	11.511	1.19994e-06	5.45425e-08	2.19064e-08
KEGG_PATHWAY	hsa04261:Adrenergic signaling in cardiomyocytes	16	11.5108	6.63728e-09	Q14524, Q16539, P30556, O95069, P28482, P31749, P27361, P35348, P51787, P19429, P15382, P17252, P07550, P48736, P45379, P08588	129	154	8662	6.97634	1.6195e-06	7.04129e-08	2.82806e-08
KEGG_PATHWAY	hsa05231:Choline metabolism in cancer	13	9.35252	1.78398e-08	O00329, P28482, P31749, P27361, P42345, P17252, P63000, P45983, P00533, Q16665, P42338, P05771, P42336	129	98	8662	8.90729	4.35289e-06	1.81257e-07	7.27999e-08
KEGG_PATHWAY	hsa04022:cGMP-PKG signaling pathway	16	11.5108	1.85714e-08	P30556, P25101, P29474, P28482, P13945, P31749, P27361, Q15746, P18089, P35348, O76074, P41143, P07550, P48736, P24530, P08588	129	166	8662	6.47203	4.53141e-06	1.81257e-07	7.27999e-08
KEGG_PATHWAY	hsa04919:Thyroid hormone signaling pathway	14	10.0719	2.20165e-08	P05106, O00329, P28482, P31749, P27361, P42345, Q00987, P17252, Q16665, P03372, P49841, P42338, P05771, P42336	129	121	8662	7.76911	5.372e-06	2.06616e-07	8.29852e-08
KEGG_PATHWAY	hsa05163:Human cytomegalovirus infection	18	12.9496	2.91187e-08	Q16539, P05106, O00329, P28482, P31749, P27361, P35354, P42345, Q00987, P17252, P63000, P00533, P49841, P42574, P42338, P05771, P25025, P42336	129	225	8662	5.37178	7.10494e-06	2.58388e-07	1.03779e-07
KEGG_PATHWAY	hsa04611:Platelet activation	14	10.0719	2.9651e-08	Q16539, P05106, O00329, P29474, P28482, P31749, P27361, Q15746, P23219, P00734, P47900, P48736, P42338, P42336	129	124	8662	7.58115	7.23482e-06	2.58388e-07	1.03779e-07
KEGG_PATHWAY	hsa05221:Acute myeloid leukemia	11	7.91367	4.23833e-08	P42345, P11309, Q03181, O00329, P28482, Q16548, P27361, P31749, P05164, P42338, P42336	129	67	8662	11.0242	1.03415e-05	3.45814e-07	1.38892e-07
KEGG_PATHWAY	hsa04510:Focal adhesion	17	12.2302	4.25181e-08	P05106, O00329, P04626, P28482, P31749, P27361, Q15746, Q13418, P17252, P17948, P63000, P45983, P00533, P49841, P42338, P05771, P42336	129	203	8662	5.62317	1.03744e-05	3.45814e-07	1.38892e-07
KEGG_PATHWAY	hsa05210:Colorectal cancer	12	8.63309	4.55321e-08	P42345, O00329, P28482, P63000, P27361, P31749, P45983, P49841, P00533, P42574, P42338, P42336	129	86	8662	9.36939	1.11098e-05	3.58382e-07	1.4394e-07
KEGG_PATHWAY	hsa04080:Neuroactive ligand-receptor interaction	22	15.8273	7.97658e-08	P30556, P25101, P30536, P28223, P13945, P29275, Q9UKP6, Q99572, P34972, P18089, P35348, Q8NER1, P41143, P00734, P21453, P43681, P07550, P04150, P08311, P47900, P24530, P08588	129	367	8662	4.02518	1.94627e-05	6.08215e-07	2.44283e-07
KEGG_PATHWAY	hsa04725:Cholinergic synapse	13	9.35252	8.99899e-08	O00329, P28482, P31749, P27361, P51787, O60674, P17252, P43681, P48736, P22303, P42338, P05771, P42336	129	113	8662	7.72491	2.19573e-05	6.6538e-07	2.67243e-07
KEGG_PATHWAY	hsa04668:TNF signaling pathway	13	9.35252	9.93288e-08	Q16539, O00329, P28482, P31749, P27361, P35354, P14780, Q99683, P45983, P08254, P42574, P42338, P42336	129	114	8662	7.65715	2.42359e-05	7.1283e-07	2.86301e-07
KEGG_PATHWAY	hsa05219:Bladder cancer	9	6.47482	1.15841e-07	P14780, Q00987, P04626, Q9UIK4, P28482, P03956, P27361, P08253, P00533	129	41	8662	14.7396	2.82648e-05	8.07577e-07	3.24355e-07
KEGG_PATHWAY	hsa05214:Glioma	11	7.91367	1.28215e-07	P42345, O00329, Q00987, P17252, P28482, P27361, P31749, P00533, P42338, P05771, P42336	129	75	8662	9.84827	3.1284e-05	8.69014e-07	3.4903e-07
KEGG_PATHWAY	hsa05212:Pancreatic cancer	11	7.91367	1.45812e-07	P42345, O00329, P04626, P28482, P63000, P27361, P31749, P45983, P00533, P42338, P42336	129	76	8662	9.71869	3.55775e-05	9.36001e-07	3.75935e-07
KEGG_PATHWAY	hsa05213:Endometrial cancer	10	7.19424	1.46428e-07	O00329, P04626, P28482, P27361, P31749, P49841, P00533, Q13418, P42338, P42336	129	58	8662	11.5771	3.57279e-05	9.36001e-07	3.75935e-07
KEGG_PATHWAY	hsa05167:Kaposi sarcoma-associated herpesvirus infection	16	11.5108	1.49607e-07	Q16539, O00329, P28482, P31749, P27361, P35354, P42345, O60674, P63000, P45983, Q16665, P49841, P42574, P48736, P42338, P42336	129	194	8662	5.53792	3.65034e-05	9.36001e-07	3.75935e-07
KEGG_PATHWAY	hsa05208:Chemical carcinogenesis - reactive oxygen species	17	12.2302	1.5773e-07	Q16539, O00329, Q16678, P28482, P18031, P31749, P27361, Q06124, Q99683, Q9NPH5, P63000, P45983, P00533, Q16665, P09601, P42338, P42336	129	223	8662	5.11885	3.84855e-05	9.54078e-07	3.83195e-07
KEGG_PATHWAY	hsa04722:Neurotrophin signaling pathway	13	9.35252	1.60316e-07	Q16539, O00329, P28482, P31749, P27361, Q06124, Q99683, P63000, P45983, P49841, P42338, P42336, P49768	129	119	8662	7.33542	3.91164e-05	9.54078e-07	3.83195e-07
KEGG_PATHWAY	hsa04935:Growth hormone synthesis, secretion and action	13	9.35252	1.75918e-07	Q16539, O00329, P28482, P31749, P27361, P42345, O60674, P17252, P45983, P49841, P42338, P05771, P42336	129	120	8662	7.27429	4.29232e-05	1.022e-06	4.10476e-07
KEGG_PATHWAY	hsa04072:Phospholipase D signaling pathway	14	10.0719	2.44417e-07	P30556, O00329, P28482, P31749, P27361, Q06124, P42345, P00734, P17252, P00533, P48736, P42338, P25025, P42336	129	148	8662	6.35177	5.9636e-05	1.38692e-06	5.57043e-07
KEGG_PATHWAY	hsa04151:PI3K-Akt signaling pathway	21	15.1079	2.60684e-07	O00206, P05106, O00329, P29474, Q16512, P04626, P28482, P31749, P27361, P42345, P11362, Q00987, O60674, P17252, P17948, P63000, P00533, P49841, P48736, P42338, P42336	129	359	8662	3.92784	6.3605e-05	1.44561e-06	5.80615e-07
KEGG_PATHWAY	hsa05142:Chagas disease	12	8.63309	2.71526e-07	O00206, Q16539, O00329, P28482, P27361, P31749, Q9NR96, P45983, P05121, P42338, P35228, P42336	129	102	8662	7.89968	6.62501e-05	1.47227e-06	5.91323e-07
KEGG_PATHWAY	hsa05171:Coronavirus disease - COVID-19	17	12.2302	2.87936e-07	O00206, Q16539, P30556, O00329, P78536, P29466, P28482, P03956, P27361, P00734, P17252, P45983, P00533, P08254, P42338, P05771, P42336	129	233	8662	4.89916	7.02539e-05	1.52731e-06	6.13429e-07
KEGG_PATHWAY	hsa04625:C-type lectin receptor signaling pathway	12	8.63309	3.31562e-07	Q16539, O00329, P29466, Q00987, P28482, P27361, P31749, Q06124, P45983, P35354, P42338, P42336	129	104	8662	7.74776	8.08979e-05	1.7213e-06	6.91343e-07
KEGG_PATHWAY	hsa04015:Rap1 signaling pathway	16	11.5108	4.20272e-07	Q16539, P05106, O00329, P28482, P29275, P31749, P27361, P11362, P17252, P17948, P63000, P00533, P47900, P42338, P05771, P42336	129	210	8662	5.11598	0.000102541	2.13638e-06	8.58055e-07
KEGG_PATHWAY	hsa04931:Insulin resistance	12	8.63309	4.87845e-07	P42345, O00329, P29474, P18031, P31749, Q06124, P45983, P49841, Q13133, P42338, P05771, P42336	129	108	8662	7.46081	0.000119027	2.42927e-06	9.75689e-07
KEGG_PATHWAY	hsa04664:Fc epsilon RI signaling pathway	10	7.19424	5.98398e-07	Q16539, O00329, P17252, P28482, P63000, P27361, P31749, P45983, P42338, P42336	129	68	8662	9.8746	0.000145999	2.92018e-06	1.17286e-06
KEGG_PATHWAY	hsa05211:Renal cell carcinoma	10	7.19424	6.79656e-07	O00329, P28482, P63000, P27361, P31749, Q06124, Q16665, Q9GZT9, P42338, P42336	129	69	8662	9.73149	0.000165822	3.25169e-06	1.306e-06
KEGG_PATHWAY	hsa05161:Hepatitis B	14	10.0719	6.9731e-07	O00206, Q16539, O00329, P28482, P31749, P27361, P14780, O60674, P17252, P45983, P42574, P42338, P05771, P42336	129	162	8662	5.80285	0.000170129	3.27199e-06	1.31416e-06
KEGG_PATHWAY	hsa05135:Yersinia infection	13	9.35252	7.5008e-07	O00206, Q16539, O00329, P29466, Q16512, P28482, P31749, P27361, P63000, P45983, P49841, P42338, P42336	129	137	8662	6.37164	0.000183003	3.38925e-06	1.36126e-06
KEGG_PATHWAY	hsa04915:Estrogen signaling pathway	13	9.35252	7.5008e-07	O00329, P07339, P29474, P28482, P31749, P27361, P14780, Q92731, P08253, P00533, P03372, P42338, P42336	129	137	8662	6.37164	0.000183003	3.38925e-06	1.36126e-06
KEGG_PATHWAY	hsa05418:Fluid shear stress and atherosclerosis	13	9.35252	8.76954e-07	Q16539, P05106, O00329, P29474, P31749, P14780, Q99683, P63000, P08253, P45983, P09601, P42338, P42336	129	139	8662	6.27996	0.000213954	3.89049e-06	1.56257e-06
KEGG_PATHWAY	hsa04960:Aldosterone-regulated sodium reabsorption	8	5.7554	9.29442e-07	O00329, P17252, P28482, P27361, P42338, P05771, P08235, P42336	129	37	8662	14.5183	0.000226758	4.04971e-06	1.62652e-06
KEGG_PATHWAY	hsa05223:Non-small cell lung cancer	10	7.19424	9.83376e-07	O00329, P04626, P17252, P28482, P27361, P31749, P00533, P42338, P05771, P42336	129	72	8662	9.32601	0.000239915	4.20954e-06	1.69072e-06
KEGG_PATHWAY	hsa04657:IL-17 signaling pathway	11	7.91367	1.10347e-06	Q16539, P14780, P28482, P03956, P27361, P45452, P45983, P49841, P08254, P35354, P42574	129	94	8662	7.85766	0.00026921	4.58144e-06	1.84009e-06
KEGG_PATHWAY	hsa01524:Platinum drug resistance	10	7.19424	1.10781e-06	O00329, Q00987, P04626, Q99683, P28482, P27361, P31749, P42574, P42338, P42336	129	73	8662	9.19826	0.000270269	4.58144e-06	1.84009e-06
KEGG_PATHWAY	hsa05224:Breast cancer	13	9.35252	1.59612e-06	O00329, P04626, P28482, P31749, P27361, P42345, P11362, Q92731, P00533, P03372, P49841, P42338, P42336	129	147	8662	5.9382	0.000389377	6.49087e-06	2.60699e-06
KEGG_PATHWAY	hsa04923:Regulation of lipolysis in adipocytes	9	6.47482	1.88311e-06	O00329, P23219, P13945, P31749, P07550, P35354, P42338, P08588, P42336	129	58	8662	10.4194	0.000459374	7.53245e-06	3.02533e-06
KEGG_PATHWAY	hsa05131:Shigellosis	16	11.5108	3.26907e-06	O00206, Q16539, O00329, P29466, P28482, P31749, P27361, Q13418, P42345, Q00987, P63000, P45983, P00533, P49841, P42338, P42336	129	247	8662	4.34962	0.000797337	1.28654e-05	5.16725e-06
KEGG_PATHWAY	hsa04620:Toll-like receptor signaling pathway	11	7.91367	3.96924e-06	O00206, Q16539, O00329, P28482, P63000, P27361, P31749, Q9NR96, P45983, P42338, P42336	129	108	8662	6.83908	0.000968027	1.53729e-05	6.17437e-06
KEGG_PATHWAY	hsa04929:GnRH secretion	9	6.47482	4.03754e-06	O00329, P17252, P28482, P27361, P31749, Q92731, P42338, P05771, P42336	129	64	8662	9.44259	0.000984676	1.53931e-05	6.18248e-06
KEGG_PATHWAY	hsa04210:Apoptosis	12	8.63309	4.85377e-06	O00329, P07339, Q99683, P28482, Q16548, P27361, P31749, P45983, P42574, P42338, P09874, P42336	129	136	8662	5.92476	0.00118362	1.82203e-05	7.318e-06
KEGG_PATHWAY	hsa04371:Apelin signaling pathway	12	8.63309	5.9985e-06	P30556, P42345, P56524, P29474, P29475, P28482, P27361, Q15746, P31749, P05121, P48736, P35228	129	139	8662	5.79689	0.00146257	2.21763e-05	8.90686e-06
KEGG_PATHWAY	hsa04014:Ras signaling pathway	15	10.7914	9.30362e-06	O00329, P28482, P31749, P27361, Q06124, P14555, P11362, P17252, P17948, P63000, P45983, P00533, P42338, P05771, P42336	129	236	8662	4.26784	0.00226752	3.38819e-05	1.36083e-05
KEGG_PATHWAY	hsa05218:Melanoma	9	6.47482	9.89059e-06	P11362, O00329, Q00987, P28482, P27361, P31749, P00533, P42338, P42336	129	72	8662	8.39341	0.00241041	3.54898e-05	1.42541e-05
KEGG_PATHWAY	hsa05010:Alzheimer disease	19	13.6691	1.25553e-05	O00329, P78536, P29475, P28482, P31749, P27361, P35354, P35228, P42345, Q99683, Q9NPH5, P08473, P45983, P49841, P42574, P05067, P42338, P42336, P49768	129	384	8662	3.32239	0.00305884	4.43986e-05	1.78322e-05
KEGG_PATHWAY	hsa04750:Inflammatory mediator regulation of TRP channels	10	7.19424	1.31631e-05	Q16539, O00329, P28223, P17252, P18054, P45983, P42338, P05771, Q8NER1, P42336	129	98	8662	6.85176	0.00320667	4.58829e-05	1.84284e-05
KEGG_PATHWAY	hsa05170:Human immunodeficiency virus 1 infection	14	10.0719	1.38824e-05	O00206, Q16539, O00329, P28482, P31749, P27361, P42345, P17252, P63000, P45983, P42574, P42338, P05771, P42336	129	212	8662	4.43425	0.00338159	4.77084e-05	1.91616e-05
KEGG_PATHWAY	hsa05132:Salmonella infection	15	10.7914	1.71085e-05	O00206, Q16539, O00329, P29466, Q16512, P28482, P31749, P27361, Q9NR96, P63000, P45983, P42574, P48736, P42338, P42336	129	249	8662	4.04502	0.00416581	5.79788e-05	2.32866e-05
KEGG_PATHWAY	hsa05146:Amoebiasis	10	7.19424	1.82304e-05	O00206, O00329, P17252, P08311, P42574, P05089, P42338, P05771, P35228, P42336	129	102	8662	6.58307	0.00443838	6.09344e-05	2.44737e-05
KEGG_PATHWAY	hsa04068:FoxO signaling pathway	11	7.91367	2.21976e-05	Q16539, O00329, Q00987, P28482, P27361, P31749, P21453, P45983, P00533, P42338, P42336	129	131	8662	5.63832	0.00540163	7.31921e-05	2.93968e-05
KEGG_PATHWAY	hsa04928:Parathyroid hormone synthesis, secretion and action	10	7.19424	2.48717e-05	P11362, P17252, P28482, P27361, P45452, P00533, P41180, Q08499, P05771, P11473	129	106	8662	6.33465	0.0060504	8.09161e-05	3.24991e-05
KEGG_PATHWAY	hsa04024:cAMP signaling pathway	14	10.0719	2.61511e-05	O95069, O00329, P25101, P28482, P31749, P27361, Q08499, P19429, P63000, P07550, P45983, P42338, P42336, P08588	129	225	8662	4.17805	0.00636064	8.39588e-05	3.37212e-05
KEGG_PATHWAY	hsa04662:B cell receptor signaling pathway	9	6.47482	3.10645e-05	O00329, P28482, P63000, P27361, P31749, P49841, P42338, P05771, P42336	129	84	8662	7.19435	0.00755121	9.84382e-05	3.95367e-05
KEGG_PATHWAY	hsa05145:Toxoplasmosis	10	7.19424	3.5969e-05	O00206, Q16539, O60674, P28482, P27361, P31749, P45983, P42574, P48736, P35228	129	111	8662	6.04931	0.00873819	0.00011141	4.47465e-05
KEGG_PATHWAY	hsa05225:Hepatocellular carcinoma	12	8.63309	3.60711e-05	P42345, O00329, P17252, P28482, P27361, P31749, P49841, P00533, P09601, P42338, P05771, P42336	129	168	8662	4.79623	0.0087629	0.00011141	4.47465e-05
KEGG_PATHWAY	hsa05164:Influenza A	12	8.63309	4.24674e-05	O00206, O00329, P29466, O60674, P17252, P28482, P27361, P31749, P42574, P42338, P05771, P42336	129	171	8662	4.71209	0.0103088	0.000129526	5.20226e-05
KEGG_PATHWAY	hsa04670:Leukocyte transendothelial migration	10	7.19424	4.76334e-05	Q16539, O00329, P14780, P17252, P63000, Q06124, P08253, P42338, P05771, P42336	129	115	8662	5.83889	0.0115555	0.000143488	5.76305e-05
KEGG_PATHWAY	hsa04930:Type II diabetes mellitus	7	5.03597	5.34303e-05	P42345, O00329, P28482, P27361, P45983, P42338, P42336	129	46	8662	10.2181	0.0129527	0.000158988	6.38558e-05
KEGG_PATHWAY	hsa05226:Gastric cancer	11	7.91367	6.71428e-05	P42345, O00329, P04626, P28482, P08183, P27361, P31749, P49841, P00533, P42338, P42336	129	149	8662	4.95718	0.0162499	0.000197108	7.91662e-05
KEGG_PATHWAY	hsa05152:Tuberculosis	12	8.63309	6.78567e-05	O00206, Q16539, P07339, O60674, P28482, P27361, P31749, Q9NR96, P45983, P42574, P35228, P11473	129	180	8662	4.47649	0.0164213	0.000197108	7.91662e-05
KEGG_PATHWAY	hsa04660:T cell receptor signaling pathway	10	7.19424	7.10341e-05	Q16539, O00329, P28482, P27361, P31749, Q06124, P45983, P49841, P42338, P42336	129	121	8662	5.54936	0.0171836	0.00020391	8.18981e-05
KEGG_PATHWAY	hsa05120:Epithelial cell signaling in Helicobacter pylori infection	8	5.7554	7.22411e-05	Q16539, P78536, P63000, Q06124, P45983, P00533, P42574, P25025	129	70	8662	7.67398	0.017473	0.000204963	8.23212e-05
KEGG_PATHWAY	hsa04666:Fc gamma R-mediated phagocytosis	9	6.47482	8.77264e-05	O00329, P17252, P28482, P63000, P27361, P31749, P42338, P05771, P42336	129	97	8662	6.23016	0.0211787	0.000246037	9.88183e-05
KEGG_PATHWAY	hsa04932:Non-alcoholic fatty liver disease	11	7.91367	9.36095e-05	Q16539, O00329, Q99683, P63000, P31749, P45983, P49841, P42574, Q13133, P42338, P42336	129	155	8662	4.76529	0.0225829	0.000259554	0.000104247
KEGG_PATHWAY	hsa04650:Natural killer cell mediated cytotoxicity	10	7.19424	0.000103449	O00329, P17252, P28482, P63000, P27361, Q06124, P42574, P42338, P05771, P42336	129	127	8662	5.28719	0.0249269	0.000283613	0.00011391
KEGG_PATHWAY	hsa04062:Chemokine signaling pathway	12	8.63309	0.0001212	O00329, O60674, P28482, P63000, P27361, P31749, P49841, P48736, P42338, P05771, P25025, P42336	129	192	8662	4.19671	0.0291415	0.000324713	0.000130417
KEGG_PATHWAY	hsa05220:Chronic myeloid leukemia	8	5.7554	0.000122433	O00329, Q00987, P28482, P27361, P31749, Q06124, P42338, P42336	129	76	8662	7.06814	0.0294335	0.000324713	0.000130417
KEGG_PATHWAY	hsa05133:Pertussis	8	5.7554	0.000122433	O00206, Q16539, P29466, P28482, P27361, P45983, P42574, P35228	129	76	8662	7.06814	0.0294335	0.000324713	0.000130417
KEGG_PATHWAY	hsa05140:Leishmaniasis	8	5.7554	0.000133041	O00206, Q16539, O60674, P28482, P27361, P35354, P05771, P35228	129	77	8662	6.97634	0.0319429	0.000349054	0.000140194
KEGG_PATHWAY	hsa04810:Regulation of actin cytoskeleton	13	9.35252	0.000138428	P05106, O00329, P28482, P14616, P31749, P27361, Q15746, P11362, P00734, P63000, P00533, P42338, P42336	129	229	8662	3.81185	0.0332146	0.000359324	0.000144318
KEGG_PATHWAY	hsa04270:Vascular smooth muscle contraction	10	7.19424	0.00015613	P30556, P25101, P17252, P28482, P29275, P27361, Q15746, P14555, P05771, P35348	129	134	8662	5.01099	0.0373821	0.000399834	0.000160589
KEGG_PATHWAY	hsa04140:Autophagy - animal	11	7.91367	0.000157312	P42345, O00329, P07339, Q9UIK4, P28482, P27361, P31749, P45983, Q16665, P42338, P42336	129	165	8662	4.47649	0.0376597	0.000399834	0.000160589
KEGG_PATHWAY	hsa04380:Osteoclast differentiation	10	7.19424	0.000165222	Q16539, P05106, O00329, P28482, P63000, P27361, P31749, P45983, P42338, P42336	129	135	8662	4.97387	0.0395157	0.000415611	0.000166926
KEGG_PATHWAY	hsa04910:Insulin signaling pathway	10	7.19424	0.000184737	P42345, O00329, P28482, P18031, P27361, P31749, P45983, P49841, P42338, P42336	129	137	8662	4.90126	0.0440791	0.000459958	0.000184737

## Sheet: GOBP
Category	Term	Count	%	PValue	Genes	List Total	Pop Hits	Pop Total	Fold Enrichment	Bonferroni	Benjamini	FDR
GOTERM_BP_DIRECT	GO:0006468~protein phosphorylation	21	15.1079	2.93628e-12	P11309, O00329, P08922, Q16512, P04626, Q9UIK4, P28482, P31749, P27361, Q15746, Q13418, P42345, P11362, O60674, P17252, Q99683, P08311, P45983, P49841, P05067, P05771	138	379	19256	7.73156	6.38649e-09	6.38642e-09	5.8432e-09
GOTERM_BP_DIRECT	GO:0071222~cellular response to lipopolysaccharide	16	11.5108	6.36474e-12	O00206, Q16539, P29466, P30536, Q9NR96, P35228, P14780, O60674, P22894, P08311, P45983, P08254, P05121, Q13133, P24530	138	190	19256	11.7504	1.38432e-08	6.92165e-09	6.33291e-09
GOTERM_BP_DIRECT	GO:0010628~positive regulation of gene expression	23	16.5468	9.65097e-12	P31645, O00206, Q16539, P05106, O00329, Q03181, P29474, Q9Y5X4, P04626, P31749, Q99572, Q9NR96, P41180, P11473, P42345, Q00987, P45983, Q16665, P49841, P05067, P42338, P26358, P49768	138	505	19256	6.35512	2.09908e-08	6.99696e-09	6.40181e-09
GOTERM_BP_DIRECT	GO:0022617~extracellular matrix disassembly	10	7.19424	3.15699e-11	P14780, P23946, P03956, P22894, P45452, P08311, P08253, P08254, P39900, P09237	138	46	19256	30.334	6.86644e-08	1.71661e-08	1.5706e-08
GOTERM_BP_DIRECT	GO:0070374~positive regulation of ERK1 and ERK2 cascade	16	11.5108	6.69884e-11	O00206, P05106, P28223, P27361, Q06124, P41180, P14555, P35348, P14174, P17252, Q9NPH5, P25106, P16050, P00533, P47900, P05067	138	224	19256	9.96687	1.457e-07	2.914e-08	2.66614e-08
GOTERM_BP_DIRECT	GO:0006508~proteolysis	23	16.5468	2.11869e-10	P27487, P78536, P29466, P07339, P03956, P39900, P00749, P14780, P00734, P23946, P22894, P45452, P08311, P08473, P08253, P00742, P00797, P08254, P42574, P05067, P09237	138	593	19256	5.41203	4.60816e-07	7.68027e-08	7.027e-08
GOTERM_BP_DIRECT	GO:0001525~angiogenesis	16	11.5108	3.4994e-10	Q16539, P29474, Q16678, P18089, P35354, P11362, P17252, P17948, P21453, P25106, P08253, Q16665, P05121, P48736, P09601, P42336	138	252	19256	8.85944	7.61119e-07	1.08731e-07	9.94829e-08
GOTERM_BP_DIRECT	GO:0007165~signal transduction	31	22.3022	3.04301e-09	O00329, P28482, Q9UKP6, P00749, P63000, Q92731, P02766, P03372, P05771, P25025, Q16539, P25101, P29466, Q16512, Q9Y5X4, P04626, P31749, Q9NR96, Q08499, P35348, O76074, O60674, P04150, P43681, P45983, Q16665, P00533, Q96LB2, P42338, P08235	138	1251	19256	3.45773	6.61853e-06	8.27319e-07	7.56949e-07
GOTERM_BP_DIRECT	GO:0032496~response to lipopolysaccharide	12	8.63309	4.53942e-09	O00206, P78536, O60674, P29474, P29475, Q99572, P34972, P05164, P00797, P35354, P42574, P35228	138	139	19256	12.0463	9.87319e-06	1.09703e-06	1.00372e-06
GOTERM_BP_DIRECT	GO:0007204~positive regulation of cytosolic calcium ion concentration	12	8.63309	7.08895e-09	P30556, P25101, P28223, O60674, P25106, P03372, P47900, P24530, P48736, P25025, P35348, Q8NER1	138	145	19256	11.5478	1.54184e-05	1.54185e-06	1.4107e-06
GOTERM_BP_DIRECT	GO:0030574~collagen catabolic process	8	5.7554	1.4531e-08	P14780, P03956, P22894, P45452, P08253, P08254, P39900, P09237	138	41	19256	27.2266	3.16043e-05	2.87317e-06	2.62878e-06
GOTERM_BP_DIRECT	GO:0045766~positive regulation of angiogenesis	12	8.63309	2.40893e-08	P05106, O00329, P29474, Q16678, P17252, P23946, P17948, Q16665, P05121, P09601, P05771, P25025	138	163	19256	10.2726	5.23928e-05	4.36618e-06	3.9948e-06
GOTERM_BP_DIRECT	GO:0007200~phospholipase C-activating G-protein coupled receptor signaling pathway	10	7.19424	2.75269e-08	P30556, P28223, P41143, P21453, P03372, P41180, P47900, P24530, P25025, P35348	138	96	19256	14.535	5.98691e-05	4.60546e-06	4.21373e-06
GOTERM_BP_DIRECT	GO:0001934~positive regulation of protein phosphorylation	13	9.35252	4.07062e-08	P05106, P04626, P31749, Q99572, Q13418, P14780, P00734, P63000, P00533, P47900, P24530, P05067, P49768	138	213	19256	8.5163	8.85321e-05	6.324e-06	5.7861e-06
GOTERM_BP_DIRECT	GO:0006954~inflammatory response	17	12.2302	4.75563e-08	O00206, P30556, P56524, O00329, P31749, Q99572, P34972, Q9NR96, P14555, P35228, P42345, P14174, Q9NPH5, P63000, P16050, P48736, P25025	138	417	19256	5.68853	0.00010343	6.89566e-06	6.30913e-06
GOTERM_BP_DIRECT	GO:0001666~response to hypoxia	12	8.63309	5.31446e-08	P31645, P27487, P00749, P78536, P25101, P29475, P43681, P08253, Q16665, P42574, Q9GZT9, P35228	138	176	19256	9.51383	0.000115583	7.22434e-06	6.60986e-06
GOTERM_BP_DIRECT	GO:0034614~cellular response to reactive oxygen species	8	5.7554	8.1023e-08	P14780, P28482, P27361, P31749, P08253, P45983, P00533, P08254	138	52	19256	21.4671	0.000176209	9.95989e-06	9.11273e-06
GOTERM_BP_DIRECT	GO:0008217~regulation of blood pressure	9	6.47482	8.24267e-08	P25101, P29474, P23219, Q9UKP6, P15538, P00797, P35354, P24530, P51787	138	78	19256	16.1003	0.000179262	9.95989e-06	9.11273e-06
GOTERM_BP_DIRECT	GO:0016310~phosphorylation	20	14.3885	9.2872e-08	Q16539, O00329, P04626, P28482, P31749, P27361, Q15746, P42345, P00749, P11362, O60674, P17252, Q99683, P17948, P45983, P00533, P49841, P48736, P42338, P42336	138	623	19256	4.47949	0.000201976	1.06314e-05	9.72712e-06
GOTERM_BP_DIRECT	GO:0048661~positive regulation of smooth muscle cell proliferation	8	5.7554	1.05995e-07	O00206, P05106, P31749, P21453, P00533, P35354, P09601, P42336	138	54	19256	20.672	0.000230513	1.1527e-05	1.05465e-05
GOTERM_BP_DIRECT	GO:0071276~cellular response to cadmium ion	7	5.03597	1.32646e-07	P14780, P28482, P27361, P31749, P45983, P00533, P09601	138	34	19256	28.728	0.000288463	1.37383e-05	1.25698e-05
GOTERM_BP_DIRECT	GO:0043491~protein kinase B signaling	9	6.47482	1.77845e-07	Q03181, O00329, P28223, P04626, P31749, Q13418, P48736, P42338, P42336	138	86	19256	14.6026	0.000386738	1.75824e-05	1.60869e-05
GOTERM_BP_DIRECT	GO:0006915~apoptotic process	19	13.6691	2.29394e-07	P11309, Q16539, Q03181, P29466, Q9UIK4, P28482, Q16548, P27361, P35348, P14780, Q00987, O60674, P04150, P42574, P05067, P05771, P09874, P49768	138	594	19256	4.46328	0.000498807	2.11554e-05	1.9356e-05
GOTERM_BP_DIRECT	GO:0009410~response to xenobiotic stimulus	13	9.35252	2.33439e-07	P31645, P78536, P30536, P28223, Q99572, O60706, P35354, P35348, Q00987, P08183, P08253, P42574, P05771	138	250	19256	7.25588	0.000507601	2.11554e-05	1.9356e-05
GOTERM_BP_DIRECT	GO:0030335~positive regulation of cell migration	13	9.35252	3.14046e-07	O00329, P00749, P78536, O60674, P17252, P17948, Q15746, P21453, P08253, P00533, P00742, P09237	138	257	19256	7.05825	0.000682816	2.7322e-05	2.4998e-05
GOTERM_BP_DIRECT	GO:0030168~platelet activation	8	5.7554	3.50458e-07	Q16539, P05106, P00734, P08311, P18089, P47900, P42338, P42336	138	64	19256	17.442	0.000761957	2.92902e-05	2.67989e-05
GOTERM_BP_DIRECT	GO:0035556~intracellular signal transduction	16	11.5108	3.63603e-07	Q16539, Q16512, P04626, Q9UIK4, P28482, P31749, P27361, P35348, O60674, P17252, P63000, P49841, P24530, P09601, P05771, P49768	138	424	19256	5.26552	0.000790524	2.92902e-05	2.67989e-05
GOTERM_BP_DIRECT	GO:0050727~regulation of inflammatory response	9	6.47482	3.86132e-07	P30556, O60885, P29466, O60674, P23946, P16050, P03372, P35354	138	95	19256	13.2192	0.000839485	2.93449e-05	2.68489e-05
GOTERM_BP_DIRECT	GO:0006809~nitric oxide biosynthetic process	6	4.31655	4.04758e-07	O00206, P29474, Q16678, P29475, P31749, P35228	138	22	19256	38.0553	0.000879961	2.93449e-05	2.68489e-05
GOTERM_BP_DIRECT	GO:0045821~positive regulation of glycolytic process	6	4.31655	4.04758e-07	P42345, P28223, Q99572, Q16665, P05067, P49768	138	22	19256	38.0553	0.000879961	2.93449e-05	2.68489e-05
GOTERM_BP_DIRECT	GO:0032722~positive regulation of chemokine production	7	5.03597	5.70521e-07	O00206, P78536, P29275, Q9NR96, Q16665, P09601, P05067	138	43	19256	22.7152	0.00124011	4.00285e-05	3.66238e-05
GOTERM_BP_DIRECT	GO:0008284~positive regulation of cell proliferation	17	12.2302	6.15466e-07	P27487, P56524, P78536, P28223, P04626, P31749, P41180, Q13418, P11362, Q00987, O60674, P14174, P00734, P17948, P00533, P24530, P25025	138	504	19256	4.70658	0.00133774	4.18325e-05	3.82743e-05
GOTERM_BP_DIRECT	GO:0071456~cellular response to hypoxia	10	7.19424	6.72529e-07	P42345, O95069, Q03181, Q00987, P41143, Q16665, P41180, P35354, P09601, Q9GZT9	138	139	19256	10.0386	0.00146168	4.43258e-05	4.05556e-05
GOTERM_BP_DIRECT	GO:0045429~positive regulation of nitric oxide biosynthetic process	7	5.03597	7.53395e-07	O00206, O60674, P31749, P03372, P35354, P42338, Q8NER1	138	45	19256	21.7056	0.00163729	4.81951e-05	4.40957e-05
GOTERM_BP_DIRECT	GO:0071492~cellular response to UV-A	5	3.59712	7.78475e-07	P14780, P03956, P08473, P08253, P08254	138	11	19256	63.4256	0.00169175	4.83766e-05	4.42618e-05
GOTERM_BP_DIRECT	GO:0051247~positive regulation of protein metabolic process	6	4.31655	9.88189e-07	P30556, P42345, P31749, P45983, Q13133, P05067	138	26	19256	32.2007	0.002147	5.97031e-05	5.46249e-05
GOTERM_BP_DIRECT	GO:0033138~positive regulation of peptidyl-serine phosphorylation	8	5.7554	1.04929e-06	P41143, P14174, P29475, P31749, P00533, P35354, P05067, Q9UBN7	138	75	19256	14.8839	0.0022796	6.1681e-05	5.64346e-05
GOTERM_BP_DIRECT	GO:0071260~cellular response to mechanical stimulus	8	5.7554	1.14893e-06	O00206, P05106, P29466, P27361, P45983, P00533, P35354	138	76	19256	14.688	0.0024958	6.57611e-05	6.01677e-05
GOTERM_BP_DIRECT	GO:0046777~protein autophosphorylation	10	7.19424	1.205e-06	P42345, P11309, P11362, O60674, Q9UIK4, P14616, P17948, P31749, P49841, P00533	138	149	19256	9.36485	0.00261746	6.72022e-05	6.14861e-05
GOTERM_BP_DIRECT	GO:0045944~positive regulation of transcription from RNA polymerase II promoter	26	18.705	1.72253e-06	O00206, P29475, O60885, P07550, Q92731, P03372, Q9GZT9, P09874, Q16539, P56524, Q03181, Q9Y5X4, P31749, P27361, Q9NR96, P11474, P11473, P39900, O60674, P04150, P21453, Q16665, P00533, Q13133, P05067, P47900	138	1230	19256	2.94955	0.00373949	9.36625e-05	8.56958e-05
GOTERM_BP_DIRECT	GO:0008203~cholesterol metabolic process	8	5.7554	2.66194e-06	Q03181, P10635, P19099, P35610, P08684, P15538, P05067	138	86	19256	12.9801	0.005773	0.000141213	0.000129201
GOTERM_BP_DIRECT	GO:0006979~response to oxidative stress	9	6.47482	2.76912e-06	P23219, P31749, P43681, P05164, P45983, P35354, P09601, P05067, P49768	138	123	19256	10.21	0.00600474	0.000143401	0.000131203
GOTERM_BP_DIRECT	GO:0043410~positive regulation of MAPK cascade	10	7.19424	3.1024e-06	P11362, O60674, P04626, P13945, P17948, P07550, Q99572, Q9NR96, P18089, P35348	138	167	19256	8.35546	0.00672502	0.000152229	0.000139281
GOTERM_BP_DIRECT	GO:0043123~positive regulation of I-kappaB kinase/NF-kappaB signaling	11	7.91367	3.12916e-06	O00206, O60885, P25101, P29466, Q9NR96, Q13418, P24530, P09601, P05771, P09874	138	214	19256	7.17242	0.00678282	0.000152229	0.000139281
GOTERM_BP_DIRECT	GO:0003376~sphingosine-1-phosphate signaling pathway	5	3.59712	3.14957e-06	P63000, P31749, P21453, P48736, P42338	138	15	19256	46.5121	0.00682692	0.000152229	0.000139281
GOTERM_BP_DIRECT	GO:0043065~positive regulation of apoptotic process	13	9.35252	3.24496e-06	P30536, P07339, Q16678, Q9UIK4, Q16548, P35354, Q8NER1, P14780, Q99683, P08253, P45983, P42574, P49768	138	321	19256	5.651	0.00703294	0.00015343	0.00014038
GOTERM_BP_DIRECT	GO:0007166~cell surface receptor signaling pathway	13	9.35252	3.57013e-06	Q16539, P04626, P28482, Q99572, Q8NER1, P14174, P00734, P07550, P00533, Q96LB2, P47900, P24530, P25025	138	324	19256	5.59868	0.00773497	0.000165213	0.000151161
GOTERM_BP_DIRECT	GO:0031663~lipopolysaccharide-mediated signaling pathway	6	4.31655	3.99339e-06	O00206, Q16539, P29474, P28482, P27361, P31749	138	34	19256	24.624	0.00864802	0.00018095	0.000165559
GOTERM_BP_DIRECT	GO:1904645~response to beta-amyloid	5	3.59712	4.17627e-06	P14780, P45452, P08253, P08254, P39900	138	16	19256	43.6051	0.00904227	0.000185375	0.000169608
GOTERM_BP_DIRECT	GO:0038127~ERBB signaling pathway	4	2.8777	6.93707e-06	P04626, P28482, Q06124, P00533	138	6	19256	93.0242	0.0149749	0.000290464	0.000265758
GOTERM_BP_DIRECT	GO:0006527~arginine catabolic process	4	2.8777	6.93707e-06	P29474, P29475, P05089, P35228	138	6	19256	93.0242	0.0149749	0.000290464	0.000265758
GOTERM_BP_DIRECT	GO:0071880~adenylate cyclase-activating adrenergic receptor signaling pathway	5	3.59712	6.94442e-06	P13945, P07550, P18089, P35348, P08588	138	18	19256	38.7601	0.0149907	0.000290464	0.000265758
GOTERM_BP_DIRECT	GO:0010595~positive regulation of endothelial cell migration	7	5.03597	7.43623e-06	P05106, O00329, P17252, P63000, P31749, P48736, P42338	138	66	19256	14.7993	0.0160438	0.000300912	0.000275317
GOTERM_BP_DIRECT	GO:0051897~positive regulation of protein kinase B signaling	10	7.19424	7.47092e-06	P42345, P11362, Q03181, O60674, P00734, P17948, Q9NPH5, P00533, P48736, P42336	138	186	19256	7.50195	0.016118	0.000300912	0.000275317
GOTERM_BP_DIRECT	GO:0051403~stress-activated MAPK cascade	5	3.59712	8.74778e-06	Q16539, Q99683, P28482, P27361, P45983	138	19	19256	36.7201	0.0188466	0.000345935	0.000316511
GOTERM_BP_DIRECT	GO:0008286~insulin receptor signaling pathway	7	5.03597	9.64139e-06	P28482, P14616, P18031, P27361, P31749, P49841, P42336	138	69	19256	14.1558	0.0207518	0.000374465	0.000342614
GOTERM_BP_DIRECT	GO:0060048~cardiac muscle contraction	6	4.31655	1.16635e-05	Q14524, P42345, P19429, P45379, P51787, P42336	138	42	19256	19.9337	0.0250491	0.000445053	0.000407198
GOTERM_BP_DIRECT	GO:0016098~monoterpenoid metabolic process	4	2.8777	1.20766e-05	P10635, P33261, P08684	138	7	19256	79.735	0.0259247	0.000452871	0.000414351
GOTERM_BP_DIRECT	GO:0050729~positive regulation of inflammatory response	8	5.7554	1.2889e-05	O00206, P30556, P29466, Q9NR96, P05121, P14555, P05067	138	109	19256	10.2412	0.0276444	0.000475144	0.000434729
GOTERM_BP_DIRECT	GO:0032760~positive regulation of tumor necrosis factor production	8	5.7554	1.45192e-05	O00206, O60674, P14174, P22894, Q9NR96, Q06124, P05067, P49768	138	111	19256	10.0567	0.0310861	0.000516433	0.000472506
GOTERM_BP_DIRECT	GO:0010629~negative regulation of gene expression	12	8.63309	1.46557e-05	P08922, P41143, P14174, P31749, Q16665, P03372, P49841, P05067, P35228, P42336, P26358, P49768	138	312	19256	5.36678	0.0313736	0.000516433	0.000472506
GOTERM_BP_DIRECT	GO:0042311~vasodilation	6	4.31655	1.47213e-05	P29474, P29475, P29275, P00533, P41180, P24530	138	44	19256	19.0277	0.0315119	0.000516433	0.000472506
GOTERM_BP_DIRECT	GO:0043066~negative regulation of apoptotic process	15	10.7914	1.54301e-05	P11309, P04626, P31749, Q16548, P42345, P14780, Q00987, P14174, P05164, P45983, P00533, P00742, P49841, P24530, P49768	138	506	19256	4.13645	0.0330037	0.000532704	0.000487394
GOTERM_BP_DIRECT	GO:1904646~cellular response to beta-amyloid	6	4.31655	1.64673e-05	O00206, P07550, P49841, P05067, P09874, P49768	138	45	19256	18.6048	0.0351828	0.000559631	0.00051203
GOTERM_BP_DIRECT	GO:0030198~extracellular matrix organization	9	6.47482	1.67381e-05	P14780, P03956, P22894, P45452, P08253, P08254, P05067, P39900, P09237	138	157	19256	7.99889	0.0357509	0.000560081	0.000512442
GOTERM_BP_DIRECT	GO:0046483~heterocycle metabolic process	4	2.8777	1.92218e-05	P10635, P33261, P08684	138	8	19256	69.7681	0.0409458	0.000624048	0.000570968
GOTERM_BP_DIRECT	GO:0018105~peptidyl-serine phosphorylation	9	6.47482	1.92235e-05	Q16539, P42345, Q16512, P17252, P28482, P31749, P45983, P49841, P05771	138	160	19256	7.84891	0.0409496	0.000624048	0.000570968
GOTERM_BP_DIRECT	GO:0042178~xenobiotic catabolic process	5	3.59712	1.95481e-05	P10635, P29475, P33261, P08684	138	23	19256	30.334	0.0416264	0.000625253	0.000572071
GOTERM_BP_DIRECT	GO:0007275~multicellular organism development	7	5.03597	2.10923e-05	P11362, P08922, P04626, P14616, P17948, P00533, P11473	138	79	19256	12.364	0.0448398	0.000664865	0.000608313
GOTERM_BP_DIRECT	GO:0008202~steroid metabolic process	6	4.31655	2.26877e-05	P30536, P10635, Q16678, P33261, P08684	138	48	19256	17.442	0.0481485	0.000704938	0.000644978

## Sheet: GOCC
Category	Term	Count	%	PValue	Genes	List Total	Pop Hits	Pop Total	Fold Enrichment	Bonferroni	Benjamini	FDR
GOTERM_CC_DIRECT	GO:0005886~plasma membrane	84	60.4317	3.79641e-17	Q14524, P13945, P28482, Q9UKP6, P13866, Q99572, P18089, P41180, P14555, P51787, P00749, P17948, P63000, P07550, P00742, P05771, P31645, P27487, P30556, P78536, P25101, P29466, P08922, Q15746, P27361, Q00987, P14174, P15382, P00734, Q9NPH5, P21453, P08253, P00533, P49841, P47900, P05067, P22303, P42338, P49768, P42336, O00206, P11309, O00329, P05106, P28223, P29474, P29475, P14616, P29275, P31639,…	139	5395	20521	2.29864	1.04781e-14	1.04781e-14	8.80766e-15
GOTERM_CC_DIRECT	GO:0043235~receptor complex	14	10.0719	1.8926e-09	O00206, P05106, P08922, P04626, P13945, P14616, P11473, P11362, P17948, P07550, P00533, Q13133, P05067, P08235	139	211	20521	9.79556	5.22357e-07	1.97009e-07	1.65602e-07
GOTERM_CC_DIRECT	GO:0009986~cell surface	22	15.8273	2.14141e-09	P27487, O00206, Q14524, O95069, P05106, P78536, P08922, P18089, P41180, P00749, P14174, P15382, P08183, P25106, P08473, P00533, Q96LB2, P47900, P05067, P22303, P25025, P49768	139	644	20521	5.04337	5.91028e-07	1.97009e-07	1.65602e-07
GOTERM_CC_DIRECT	GO:0016324~apical plasma membrane	17	12.2302	1.32608e-08	P27487, O95069, P05106, P78536, P04626, P31639, P13866, Q9NR96, P41180, Q08499, P51787, P15382, P08183, P07550, P00533, P47900, P49768	139	402	20521	6.24319	3.65998e-06	9.14997e-07	7.69128e-07
GOTERM_CC_DIRECT	GO:0045121~membrane raft	13	9.35252	1.7968e-08	P31645, P27487, P78536, P07339, P29475, P51787, O60674, P15382, P21453, P08473, P00533, P05067, P49768	139	209	20521	9.18292	4.95916e-06	9.91833e-07	8.33715e-07
GOTERM_CC_DIRECT	GO:0005901~caveola	9	6.47482	3.93729e-08	Q14524, P28223, O60674, P29474, P28482, P27361, P35354, Q9UBN7, P35348	139	75	20521	17.716	1.08669e-05	1.81115e-06	1.52242e-06
GOTERM_CC_DIRECT	GO:0005737~cytoplasm	68	48.9209	1.03196e-07	P10635, P28482, Q16548, Q99572, P51787, P42345, P23946, Q99683, P63000, P08684, P00742, P05771, P56524, P78536, P29466, Q16512, Q15746, P27361, P18054, P11413, Q00987, P14174, P21453, P00533, P08254, P49841, P42574, Q13133, P05067, P42338, P42336, O00206, P11309, O00329, P29474, P29475, Q06124, P35354, P17252, P08183, P33261, P07451, P03372, Q9GZT9, Q16539, Q9UIK4, P18031, P31749, Q9NR96, P34972,…	139	5636	20521	1.78124	2.84818e-05	4.06888e-06	3.42022e-06
GOTERM_CC_DIRECT	GO:0032991~macromolecular complex	19	13.6691	9.41123e-07	P05106, P29466, Q16512, P29475, P18031, P31749, Q06124, P35354, Q00987, Q99683, P04150, P00533, Q16665, P03372, P00742, P42574, P09874, P49768	139	692	20521	4.05351	0.000259716	3.24687e-05	2.72926e-05
GOTERM_CC_DIRECT	GO:0009897~external side of plasma membrane	14	10.0719	3.8099e-06	O00206, P05106, P00390, Q99572, Q8NER1, P00749, P00734, Q99683, P21453, P43681, P25106, P00742, P25025	139	407	20521	5.07829	0.00105098	0.000116837	9.82107e-05
GOTERM_CC_DIRECT	GO:0005925~focal adhesion	14	10.0719	6.56337e-06	P31645, P27487, P05106, P78536, P28482, P27361, Q13418, P00749, O60674, Q9NPH5, P17948, P63000, P08473, P00533	139	428	20521	4.82912	0.00180986	0.000181149	0.00015227
GOTERM_CC_DIRECT	GO:0005769~early endosome	12	8.63309	8.72711e-06	O00206, P04626, P28482, P18031, P27361, P07550, P13866, P25106, P08473, P05067, P51787, P08588	139	312	20521	5.6782	0.00240579	0.000218971	0.000184063
GOTERM_CC_DIRECT	GO:0048471~perinuclear region of cytoplasm	18	12.9496	1.09453e-05	O00206, Q14524, P08922, P29475, P04626, P13866, P14555, Q08499, P35228, P17252, Q9NPH5, P00533, P09601, P05067, P22303, Q9UBN7, P42336, P49768	139	745	20521	3.56697	0.00301637	0.000246654	0.000207332
GOTERM_CC_DIRECT	GO:0043231~intracellular membrane-bounded organelle	20	14.3885	1.16178e-05	P30536, Q16678, P10635, Q9UIK4, P18089, P11413, P35348, P23219, P23946, P33261, P08684, P21453, Q92731, P08311, P25106, P05164, P42338, Q9GZT9, P28845	139	912	20521	3.23757	0.00320138	0.000246654	0.000207332
GOTERM_CC_DIRECT	GO:0005829~cytosol	61	43.8849	2.08248e-05	P00390, P28482, Q16548, P18089, P42345, P23946, Q99683, P63000, P05771, P45379, P56524, P78536, P29466, Q16512, Q15746, P27361, P18054, P11413, O76074, Q00987, P14174, P49841, P42574, Q13133, P05067, P42338, P42336, P11309, O00329, P29474, P29475, Q06124, Q13418, P19429, P17252, P07451, P03372, Q9GZT9, P09874, Q16539, P30536, P04626, P18031, P31749, Q08499, P35228, P11473, P35348, P11362, O60674,…	139	5537	20521	1.62644	0.00573122	0.000410546	0.000345097
GOTERM_CC_DIRECT	GO:0005943~phosphatidylinositol 3-kinase complex, class IA	4	2.8777	2.42664e-05	O00329, P48736, P42338, P42336	139	9	20521	65.6147	0.00667522	0.000446501	0.00037532
GOTERM_CC_DIRECT	GO:0098978~glutamatergic synapse	12	8.63309	0.000117126	Q16539, P05106, P28223, O60674, P63000, P29275, P27361, P31749, P49841, P47900, Q9GZT9, P49768	139	415	20521	4.26891	0.0318117	0.00200968	0.00168929
GOTERM_CC_DIRECT	GO:0016020~membrane	59	42.446	0.000123784	Q14524, P10635, Q9UKP6, P35610, Q99572, P41180, P51787, P42345, P63000, P07550, P08684, P45452, P31645, P27487, P30556, P78536, P08922, Q16678, P18054, P11413, Q9NPH5, P00533, P49841, P05067, P22303, P28845, P49768, O00206, P28223, P29275, P31639, O60706, Q13418, P17252, P08183, P03372, P25025, P09874, O95069, P30536, P04626, Q9UIK4, P18031, P31749, Q08499, Q8NER1, P11362, O60674, P41143, P04150,…	139	5595	20521	1.55681	0.0335895	0.00200968	0.00168929

## Sheet: GOMF
Category	Term	Count	%	PValue	Genes	List Total	Pop Hits	Pop Total	Fold Enrichment	Bonferroni	Benjamini	FDR
GOTERM_MF_DIRECT	GO:0019899~enzyme binding	24	17.2662	3.90232e-15	Q14524, Q16539, P56524, P05106, P18031, P31749, P35354, Q08499, O60885, Q00987, P17252, P33261, P63000, P08684, Q92731, P45983, P00533, Q16665, P03372, P09601, P05067, Q9GZT9, Q9UBN7, P09874	139	374	18883	8.71758	1.92346e-12	1.38905e-12	1.25155e-12
GOTERM_MF_DIRECT	GO:0004175~endopeptidase activity	14	10.0719	5.61234e-15	P78536, P29466, P03956, P39900, P14780, P23946, P22894, P45452, P08473, P08253, P08254, P09237, P49768	139	73	18883	26.0532	2.80276e-12	1.38905e-12	1.25155e-12
GOTERM_MF_DIRECT	GO:0020037~heme binding	16	11.5108	4.769e-13	P29474, Q16678, P29475, P10635, P19099, P15538, P35354, P35228, O60674, P23219, Q9NPH5, P33261, P08684, P05164, P09601	139	155	18883	14.0231	2.36091e-10	7.86885e-11	7.08991e-11
GOTERM_MF_DIRECT	GO:0004252~serine-type endopeptidase activity	15	10.7914	9.65779e-11	P27487, P03956, P39900, P00749, P14780, P00734, P23946, P22894, P45452, P08311, P08253, P00742, P08254, P09237	139	187	18883	10.897	4.7806e-08	1.19515e-08	1.07684e-08
GOTERM_MF_DIRECT	GO:0008270~zinc ion binding	27	19.4245	1.23016e-09	P14780, P17252, P22894, Q92731, P07451, P45452, P03372, P05771, P09874, P09237, P26358, P56524, Q03181, Q9Y5X4, P18031, P03956, P11474, P11473, P39900, Q00987, P04150, P08473, P08253, P08254, Q13133, Q9UBN7, P08235	139	889	18883	4.1259	6.08929e-07	1.21786e-07	1.0973e-07
GOTERM_MF_DIRECT	GO:0005496~steroid binding	8	5.7554	1.69011e-09	Q92731, P08684, P04150, P03372, P11474, P28845, P08235, P04278	139	30	18883	36.2264	8.36606e-07	1.39434e-07	1.25632e-07
GOTERM_MF_DIRECT	GO:0004879~RNA polymerase II transcription factor activity, ligand-activated sequence-specific DNA binding	9	6.47482	5.19974e-09	Q03181, Q9Y5X4, Q92731, P04150, P03372, P11474, Q13133, P11473, P08235	139	54	18883	22.6415	2.57387e-06	3.67696e-07	3.31298e-07
GOTERM_MF_DIRECT	GO:0008233~peptidase activity	10	7.19424	4.1495e-08	P78536, P14780, P07339, P03956, P22894, P08311, P00797, P08254, P42574, P05067	139	98	18883	13.8621	2.05398e-05	2.5675e-06	2.31334e-06
GOTERM_MF_DIRECT	GO:0042802~identical protein binding	35	25.1799	6.89024e-08	O00206, P05106, P28223, P28482, P35610, Q99572, P41180, P42345, P14780, Q99683, P07550, P02766, P03372, P45379, P09874, P31645, P27487, P56524, P29466, P04626, Q9UIK4, P31749, P27361, P11413, Q8NER1, P11362, O60674, Q00987, P14174, P04150, P00533, P09601, P05067, P48736	139	1734	18883	2.74205	3.41061e-05	3.78963e-06	3.4145e-06
GOTERM_MF_DIRECT	GO:0005515~protein binding	121	87.0504	8.77539e-08	P13866, P18089, P42345, P17948, P08684, Q92731, P27487, P56524, P25101, P78536, Q16512, P27361, O76074, P14174, P15382, P00533, P42574, Q13133, P05067, P47900, P42338, P49768, P42336, O00206, P11309, O00329, P29474, P29475, Q06124, Q13418, P35354, P14780, P19429, P17252, P07451, P03372, P25025, P09874, P09237, P26358, Q16539, P07339, Q9Y5X4, P04626, Q9UIK4, Q08499, P35228, P35348, O60674, P08311,…	139	12707	18883	1.2936	4.34372e-05	4.34382e-06	3.91382e-06
GOTERM_MF_DIRECT	GO:0004222~metalloendopeptidase activity	10	7.19424	1.13713e-07	P78536, P14780, P03956, P22894, P45452, P08473, P08253, P08254, P39900, P09237	139	110	18883	12.3499	5.62864e-05	5.11709e-06	4.61055e-06
GOTERM_MF_DIRECT	GO:0004672~protein kinase activity	16	11.5108	1.48935e-07	Q16539, Q16512, P04626, Q9UIK4, P31749, Q15746, Q13418, P42345, O60674, P17252, Q99683, P45983, P00533, P49841, P48736, P05771	139	385	18883	5.64567	7.372e-05	6.06277e-06	5.46262e-06
GOTERM_MF_DIRECT	GO:0004674~protein serine/threonine kinase activity	16	11.5108	1.59224e-07	P11309, Q16539, Q16512, Q9UIK4, P28482, P31749, P27361, Q13418, P42345, P17252, Q99683, P45983, P49841, P48736, P05771, P42336	139	387	18883	5.61649	7.88129e-05	6.06277e-06	5.46262e-06
GOTERM_MF_DIRECT	GO:0016301~kinase activity	13	9.35252	1.8289e-07	O00329, P04626, P31749, Q15746, P42345, P00749, O60674, P17252, P00533, P49841, P48736, P42338, P42336	139	238	18883	7.42032	9.05266e-05	6.46648e-06	5.82636e-06
GOTERM_MF_DIRECT	GO:0016705~oxidoreductase activity, acting on paired donors, with incorporation or reduction of molecular oxygen	8	5.7554	3.7584e-07	P10635, Q16678, P33261, P19099, P08684, P15538, Q9GZT9	139	63	18883	17.2507	0.000186023	1.24027e-05	1.1175e-05
GOTERM_MF_DIRECT	GO:0019901~protein kinase binding	17	12.2302	4.99828e-07	Q14524, P56524, P18031, P31749, Q06124, P41180, Q13418, P19429, O60674, Q99683, P63000, P04150, P00533, Q16665, P03372, P49841, P09874	139	483	18883	4.78143	0.000247384	1.54634e-05	1.39327e-05
GOTERM_MF_DIRECT	GO:0005524~ATP binding	31	22.3022	5.64807e-07	P11309, O00329, P28482, P14616, Q99572, O60706, Q13418, P42345, P17252, Q99683, P08183, P17948, P05771, Q16539, P08922, Q16512, P04626, Q9UIK4, P31749, P27361, Q15746, Q8NER1, P11362, O60674, P45983, P00533, P49841, P47900, P48736, P42338, P42336	139	1540	18883	2.73462	0.000279541	1.61352e-05	1.4538e-05
GOTERM_MF_DIRECT	GO:0003707~steroid hormone receptor activity	6	4.31655	5.86736e-07	Q03181, Q9Y5X4, Q92731, P03372, P11474, P08235	139	23	18883	35.4388	0.000290392	1.61352e-05	1.4538e-05
GOTERM_MF_DIRECT	GO:0034056~estrogen response element binding	5	3.59712	8.66042e-07	Q92731, P04150, P03372, P11474, P08235	139	11	18883	61.7495	0.000428599	2.25627e-05	2.03292e-05
GOTERM_MF_DIRECT	GO:0005506~iron ion binding	10	7.19424	1.12929e-06	P10635, Q16678, P33261, P19099, P08684, P18054, P15538, P16050, Q9GZT9	139	144	18883	9.43395	0.000558842	2.79499e-05	2.51831e-05
GOTERM_MF_DIRECT	GO:0005516~calmodulin binding	11	7.91367	2.94715e-06	Q14524, P29474, P29475, Q9UIK4, Q15746, P31749, P03372, P00533, P35228, Q8NER1, P51787	139	207	18883	7.21902	0.00145778	6.94685e-05	6.25918e-05
GOTERM_MF_DIRECT	GO:0035005~1-phosphatidylinositol-4-phosphate 3-kinase activity	4	2.8777	1.30836e-05	O00329, P48736, P42338, P42336	139	7	18883	77.628	0.00645548	0.000273655	0.000246566
GOTERM_MF_DIRECT	GO:0046934~phosphatidylinositol-4,5-bisphosphate 3-kinase activity	4	2.8777	1.30836e-05	O00329, P48736, P42338, P42336	139	7	18883	77.628	0.00645548	0.000273655	0.000246566
GOTERM_MF_DIRECT	GO:0004714~transmembrane receptor protein tyrosine kinase activity	6	4.31655	1.32681e-05	P11362, P08922, P04626, P14616, P17948, P00533	139	42	18883	19.407	0.00654623	0.000273655	0.000246566
GOTERM_MF_DIRECT	GO:0050661~NADP binding	6	4.31655	1.49262e-05	P00390, P29474, P29475, P11413, P28845, P35228	139	43	18883	18.9557	0.00736128	0.000295538	0.000266283
GOTERM_MF_DIRECT	GO:0004497~monooxygenase activity	7	5.03597	1.68293e-05	P10635, Q16678, P33261, P19099, P08684, P15538	139	74	18883	12.8506	0.00829595	0.000320403	0.000288687
GOTERM_MF_DIRECT	GO:0016712~oxidoreductase activity, acting on paired donors, with incorporation or reduction of molecular oxygen, reduced flavin or flavoprotein as one donor, and incorporation of one atom of oxygen	5	3.59712	4.20578e-05	P10635, Q16678, P33261, P08684	139	27	18883	25.1572	0.0206038	0.000771059	0.000694732
GOTERM_MF_DIRECT	GO:0016303~1-phosphatidylinositol-3-kinase activity	4	2.8777	4.41412e-05	O00329, P48736, P42338, P42336	139	10	18883	54.3396	0.0216134	0.000780354	0.000703107
GOTERM_MF_DIRECT	GO:0070330~aromatase activity	5	3.59712	7.37144e-05	P10635, Q16678, P33261, P08684	139	31	18883	21.9111	0.0358323	0.00125823	0.00113368
GOTERM_MF_DIRECT	GO:0016702~oxidoreductase activity, acting on single donors with incorporation of molecular oxygen, incorporation of two atoms of oxygen	4	2.8777	8.0062e-05	P23219, P18054, P16050, P35354	139	12	18883	45.283	0.0388572	0.00132102	0.00119025
GOTERM_MF_DIRECT	GO:0044325~ion channel binding	8	5.7554	8.38861e-05	Q14524, P30536, P29475, P15382, O60706, P41180, Q08499, P51787	139	142	18883	7.65346	0.040675	0.00133947	0.00120688
GOTERM_MF_DIRECT	GO:0043560~insulin receptor substrate binding	4	2.8777	0.000103524	O60674, P14616, P42338, P42336	139	13	18883	41.7997	0.0499561	0.00160139	0.00144287
