# Supplementary material for: Medioresinol from Eucommiae cortex improves myocardial infarction-induced heart failure through activation of the PI3K/AKT/mTOR pathway: A network analysis and experimental study
Source: PLoS One. 2024 Sep 27;19(9):e0311143. doi: 10.1371/journal.pone.0311143 (PMC11433142; doi:10.1371/journal.pone.0311143)
Supplement: S6 Table — (XLSX) [file pone.0311143.s006.xlsx]

## Sheet: GNF_U133A_QUARTILE
UNIPROT_ACCESSION	GENE NAME
P31749	AKT serine/threonine kinase 1(AKT1)
O60674	Janus kinase 2(JAK2)
P42574	caspase 3(CASP3)
P04626	erb-b2 receptor tyrosine kinase 2(ERBB2)
P42345	mechanistic target of rapamycin kinase(MTOR)
P42336	phosphatidylinositol-4,5-bisphosphate 3-kinase catalytic subunit alpha(PIK3CA)

## Sheet: HPA_NORMAL_TISSUE
UNIPROT_ACCESSION	GENE NAME
P31749	AKT serine/threonine kinase 1(AKT1)
O60674	Janus kinase 2(JAK2)
P04626	erb-b2 receptor tyrosine kinase 2(ERBB2)
P42345	mechanistic target of rapamycin kinase(MTOR)
P42336	phosphatidylinositol-4,5-bisphosphate 3-kinase catalytic subunit alpha(PIK3CA)
P42338	phosphatidylinositol-4,5-bisphosphate 3-kinase catalytic subunit beta(PIK3CB)
