# Supplementary material for: Medioresinol from Eucommiae cortex improves myocardial infarction-induced heart failure through activation of the PI3K/AKT/mTOR pathway: A network analysis and experimental study
Source: PLoS One. 2024 Sep 27;19(9):e0311143. doi: 10.1371/journal.pone.0311143 (PMC11433142; doi:10.1371/journal.pone.0311143)
Supplement: S7 Table — (XLSX) [file pone.0311143.s007.xlsx]

## Sheet: KEGG
Category	Term	Count	%	PValue	Genes	List Total	Pop Hits	Pop Total	Fold Enrichment	Bonferroni	Benjamini	FDR
KEGG_PATHWAY	hsa01521:EGFR tyrosine kinase inhibitor resistance	5	100	6.40994e-09	P42345, O60674, P04626, P31749, P42336	5	79	8662	109.646	8.33292e-07	8.33293e-07	8.33293e-07
KEGG_PATHWAY	hsa05230:Central carbon metabolism in cancer	4	80	2.01041e-06	P42345, P04626, P31749, P42336	5	70	8662	98.9943	0.000261319	9.02179e-05	9.02179e-05
KEGG_PATHWAY	hsa05212:Pancreatic cancer	4	80	2.58052e-06	P42345, P04626, P31749, P42336	5	76	8662	91.1789	0.000335412	9.02179e-05	9.02179e-05
KEGG_PATHWAY	hsa05213:Endometrial cancer	3	60	0.00026213	P04626, P31749, P42336	5	58	8662	89.6069	0.0335071	0.00189316	0.00189316
KEGG_PATHWAY	hsa04213:Longevity regulating pathway - multiple species	3	60	0.000290063	P42345, P31749, P42336	5	61	8662	85.2	0.0370114	0.00198464	0.00198464
KEGG_PATHWAY	hsa04012:ErbB signaling pathway	4	80	3.62274e-06	P42345, P04626, P31749, P42336	5	85	8662	81.5247	0.000470846	9.02179e-05	9.02179e-05
KEGG_PATHWAY	hsa05235:PD-L1 expression and PD-1 checkpoint pathway in cancer	4	80	4.1639e-06	P42345, O60674, P31749, P42336	5	89	8662	77.8607	0.000541162	9.02179e-05	9.02179e-05
KEGG_PATHWAY	hsa05221:Acute myeloid leukemia	3	60	0.000350129	P42345, P31749, P42336	5	67	8662	77.5701	0.044504	0.00225213	0.00225213
KEGG_PATHWAY	hsa04917:Prolactin signaling pathway	3	60	0.000382256	O60674, P31749, P42336	5	70	8662	74.2457	0.0484878	0.00225213	0.00225213
KEGG_PATHWAY	hsa04920:Adipocytokine signaling pathway	3	60	0.000382256	P42345, O60674, P31749	5	70	8662	74.2457	0.0484878	0.00225213	0.00225213
KEGG_PATHWAY	hsa05215:Prostate cancer	4	80	5.40222e-06	P42345, P04626, P31749, P42336	5	97	8662	71.4392	0.000702044	9.05503e-05	9.05503e-05
KEGG_PATHWAY	hsa01522:Endocrine resistance	4	80	5.57233e-06	P42345, P04626, P31749, P42336	5	98	8662	70.7102	0.000724142	9.05503e-05	9.05503e-05
KEGG_PATHWAY	hsa04066:HIF-1 signaling pathway	4	80	7.68394e-06	P42345, P04626, P31749, P42336	5	109	8662	63.5743	0.000998418	0.00011099	0.00011099
KEGG_PATHWAY	hsa04935:Growth hormone synthesis, secretion and action	4	80	1.02693e-05	P42345, O60674, P31749, P42336	5	120	8662	57.7467	0.00133413	0.000133501	0.000133501
KEGG_PATHWAY	hsa05224:Breast cancer	4	80	1.8921e-05	P42345, P04626, P31749, P42336	5	147	8662	47.1401	0.00245673	0.000197058	0.000197058
KEGG_PATHWAY	hsa05226:Gastric cancer	4	80	1.97058e-05	P42345, P04626, P31749, P42336	5	149	8662	46.5074	0.0025585	0.000197058	0.000197058
KEGG_PATHWAY	hsa04630:JAK-STAT signaling pathway	4	80	2.72657e-05	P42345, O60674, P31749, P42336	5	166	8662	41.7446	0.00353831	0.000253181	0.000253181
KEGG_PATHWAY	hsa05167:Kaposi sarcoma-associated herpesvirus infection	4	80	4.35283e-05	P42345, O60674, P31749, P42336	5	194	8662	35.7196	0.00564282	0.000377245	0.000377245
KEGG_PATHWAY	hsa05205:Proteoglycans in cancer	4	80	5.13535e-05	P42345, P04626, P31749, P42336	5	205	8662	33.8029	0.00665389	0.000417247	0.000417247
KEGG_PATHWAY	hsa05207:Chemical carcinogenesis - receptor activation	4	80	5.67884e-05	P42345, O60674, P31749, P42336	5	212	8662	32.6868	0.00735552	0.000434264	0.000434264
KEGG_PATHWAY	hsa04151:PI3K-Akt signaling pathway	5	100	2.90351e-06	P42345, O60674, P04626, P31749, P42336	5	359	8662	24.1281	0.000377386	9.02179e-05	9.02179e-05
KEGG_PATHWAY	hsa05200:Pathways in cancer	5	100	1.3973e-05	P42345, O60674, P04626, P31749, P42336	5	531	8662	16.3126	0.00181485	0.000165135	0.000165135

## Sheet: GOBP
Category	Term	Count	%	PValue	Genes	List Total	Pop Hits	Pop Total	Fold Enrichment	Bonferroni	Benjamini	FDR
GOTERM_BP_DIRECT	GO:0016310~phosphorylation	5	100	1.08551e-06	P42345, O60674, P04626, P31749, P42336	5	623	19256	30.9085	0.000391792	0.000385294	0.000355409
GOTERM_BP_DIRECT	GO:0043276~anoikis	3	60	2.13459e-06	P42345, P31749, P42336	5	12	19256	962.8	0.000770292	0.000385294	0.000355409
GOTERM_BP_DIRECT	GO:0016242~negative regulation of macroautophagy	3	60	3.39524e-06	P42345, P31749, P42336	5	15	19256	770.24	0.00122493	0.00040856	0.000376871
GOTERM_BP_DIRECT	GO:0031295~T cell costimulation	3	60	2.91424e-05	P42345, P31749, P42336	5	43	19256	268.688	0.0104654	0.00215293	0.00198595
GOTERM_BP_DIRECT	GO:0006468~protein phosphorylation	4	80	2.9819e-05	P42345, O60674, P04626, P31749	5	379	19256	40.6459	0.0107071	0.00215293	0.00198595
GOTERM_BP_DIRECT	GO:0043491~protein kinase B signaling	3	60	0.000117606	P04626, P31749, P42336	5	86	19256	134.344	0.0415695	0.00620853	0.00572698
GOTERM_BP_DIRECT	GO:0030307~positive regulation of cell growth	3	60	0.000123155	P42345, P04626, P31749	5	88	19256	131.291	0.0434879	0.00620853	0.00572698
GOTERM_BP_DIRECT	GO:0032869~cellular response to insulin stimulus	3	60	0.000137585	P42345, P31749, P42336	5	93	19256	124.232	0.0484582	0.00620853	0.00572698

## Sheet: GOCC
Category	Term	Count	%	PValue	Genes	List Total	Pop Hits	Pop Total	Fold Enrichment	Bonferroni	Benjamini	FDR

## Sheet: GOMF
Category	Term	Count	%	PValue	Genes	List Total	Pop Hits	Pop Total	Fold Enrichment	Bonferroni	Benjamini	FDR
GOTERM_MF_DIRECT	GO:0016301~kinase activity	5	100	2.46127e-08	P42345, O60674, P04626, P31749, P42336	5	238	18883	79.3403	1.25525e-06	1.25525e-06	1.18141e-06
GOTERM_MF_DIRECT	GO:0004672~protein kinase activity	4	80	3.31334e-05	P42345, O60674, P04626, P31749	5	385	18883	39.2374	0.0016884	0.000749363	0.000705283
GOTERM_MF_DIRECT	GO:0005524~ATP binding	5	100	4.40802e-05	P42345, O60674, P04626, P31749, P42336	5	1540	18883	12.2617	0.00224561	0.000749363	0.000705283
