# Supplementary material for: Medioresinol from Eucommiae cortex improves myocardial infarction-induced heart failure through activation of the PI3K/AKT/mTOR pathway: A network analysis and experimental study
Source: PLoS One. 2024 Sep 27;19(9):e0311143. doi: 10.1371/journal.pone.0311143 (PMC11433142; doi:10.1371/journal.pone.0311143)
Supplement: S1 File — (ZIP) [file pone.0311143.s009.zip]

Archive with 4 entries (4 files):
- MOL009055.mol2
- SMILES_MOL009029.smi
- SMILES_MOL009055.smi
- MOL009029.mol2
