# Supplementary material for: Medioresinol from Eucommiae cortex improves myocardial infarction-induced heart failure through activation of the PI3K/AKT/mTOR pathway: A network analysis and experimental study
Source: PLoS One. 2024 Sep 27;19(9):e0311143. doi: 10.1371/journal.pone.0311143 (PMC11433142; doi:10.1371/journal.pone.0311143)
Supplement: S1 File — (ZIP) [file pone.0311143.s009.zip › MOL009055.mol2]

@<TRIPOS>MOLECULE
MOL009055
   42    44     1     1     0
SMALL
GASTEIGER


@<TRIPOS>ATOM
      1 O          -0.440511    0.348743    0.372920 O.3       1 <1>        -0.352389 
      2 O           4.540775   -1.239101   -0.164978 O.3       1 <1>        -0.358851 
      3 O           0.116754   -2.255888   -2.243778 O.2       1 <1>        -0.200917 
      4 O           4.247517   -4.641137   -3.710441 O.3       1 <1>        -0.347523 
      5 O          -5.155976   -2.874976   -0.631455 O.3       1 <1>        -0.345239 
      6 O          -4.456487    1.564327   -2.666352 O.3       1 <1>        -0.345239 
      7 O          -6.205159   -0.404912   -1.753283 O.3       1 <1>        -0.355384 
      8 C           3.778217   -1.966984   -1.079310 C.ar      1 <1>         0.091219 
      9 C           0.216707   -0.567393   -0.450780 C.ar      1 <1>         0.179454 
     10 C           2.320073   -1.721879   -1.163190 C.ar      1 <1>         0.111353 
     11 C           1.681985   -0.781674   -0.335821 C.ar      1 <1>        -0.003975 
     12 C          -0.517078   -1.293393   -1.395037 C.ar      1 <1>         0.392909 
     13 C           1.522138   -2.490941   -2.143669 C.ar      1 <1>         0.368658 
     14 C           4.373714   -2.934702   -1.928262 C.ar      1 <1>        -0.000729 
     15 C           2.180652   -3.495362   -3.010535 C.ar      1 <1>         0.073181 
     16 C           3.576042   -3.710452   -2.907879 C.ar      1 <1>         0.087186 
     17 C          -1.976094   -1.052467   -1.500952 C.ar      1 <1>         0.086684 
     18 C          -2.460607    0.152628   -2.034445 C.ar      1 <1>        -0.012780 
     19 C          -2.920602   -2.090556   -1.028381 C.ar      1 <1>        -0.012780 
     20 C          -4.296004   -1.878720   -1.098182 C.ar      1 <1>         0.108827 
     21 C          -3.926297    0.383856   -2.129337 C.ar      1 <1>         0.108827 
     22 C          -4.825012   -0.612529   -1.668057 C.ar      1 <1>         0.132961 
     23 C           3.599430   -5.359855   -4.772499 C.3       1 <1>         0.043032 
     24 C          -5.949298   -2.520869    0.513565 C.3       1 <1>         0.043137 
     25 C          -3.614827    2.602824   -3.192413 C.3       1 <1>         0.043137 
     26 H          -0.020613    0.467736    1.219517 H         1 <1>         0.217630 
     27 H           5.466779   -1.460983   -0.150045 H         1 <1>         0.217344 
     28 H          -6.414552    0.435488   -2.148629 H         1 <1>         0.217502 
     29 H           2.258271   -0.210154    0.384529 H         1 <1>         0.065603 
     30 H           5.440340   -3.123117   -1.875299 H         1 <1>         0.066935 
     31 H           1.567561   -4.046739   -3.712414 H         1 <1>         0.073785 
     32 H          -1.753219    0.901503   -2.369092 H         1 <1>         0.065304 
     33 H          -2.546024   -3.022965   -0.618694 H         1 <1>         0.065304 
     34 H           4.355237   -5.992273   -5.262515 H         1 <1>         0.052870 
     35 H           2.805652   -6.014685   -4.381231 H         1 <1>         0.052870 
     36 H           3.189744   -4.664930   -5.521934 H         1 <1>         0.052870 
     37 H          -6.521970   -3.407770    0.822552 H         1 <1>         0.052871 
     38 H          -6.660443   -1.712979    0.290134 H         1 <1>         0.052871 
     39 H          -5.302824   -2.212325    1.348846 H         1 <1>         0.052871 
     40 H          -4.269326    3.408704   -3.558407 H         1 <1>         0.052871 
     41 H          -3.011557    2.235073   -4.037287 H         1 <1>         0.052871 
     42 H          -2.960804    3.016824   -2.409280 H         1 <1>         0.052871 
@<TRIPOS>BOND
     1    9    1 1    
     2    1   26 1    
     3    8    2 1    
     4    2   27 1    
     5   12    3 1    
     6    3   13 2    
     7   16    4 1    
     8    4   23 1    
     9   20    5 1    
    10    5   24 1    
    11   21    6 1    
    12    6   25 1    
    13   22    7 1    
    14    7   28 1    
    15   10    8 1    
    16    8   14 2    
    17    9   11 1    
    18   12    9 2    
    19   11   10 2    
    20   13   10 1    
    21   11   29 1    
    22   17   12 1    
    23   13   15 1    
    24   16   14 1    
    25   14   30 1    
    26   15   16 2    
    27   15   31 1    
    28   17   18 2    
    29   19   17 1    
    30   18   21 1    
    31   18   32 1    
    32   20   19 2    
    33   19   33 1    
    34   20   22 1    
    35   21   22 2    
    36   23   34 1    
    37   23   35 1    
    38   23   36 1    
    39   24   37 1    
    40   24   38 1    
    41   24   39 1    
    42   25   40 1    
    43   25   41 1    
    44   25   42 1    
@<TRIPOS>SUBSTRUCTURE
     1 ****        2 TEMP              0 ****  ****    0 ROOT 
@<TRIPOS>NORMAL
@<TRIPOS>FF_PBC
FORCE_FIELD_SETUP_FEATURE Force Field Setup information
v1.0  0 0.000000 0.000000 0.000000 0.000000 0.000000 0.000000 NONE 0 0 0 0 1 0 0 0 0 0 0 0 0
