# Supplementary material for: Medioresinol from Eucommiae cortex improves myocardial infarction-induced heart failure through activation of the PI3K/AKT/mTOR pathway: A network analysis and experimental study
Source: PLoS One. 2024 Sep 27;19(9):e0311143. doi: 10.1371/journal.pone.0311143 (PMC11433142; doi:10.1371/journal.pone.0311143)
Supplement: S1 File — (ZIP) [file pone.0311143.s009.zip › SMILES_MOL009029.smi]

O1[C@@H]([C@H](C2=C1C(=CC(=C2)/C=C/CO)OC)CO)C1=CC(=C(OC)C=C1)O	MOL009029
