# Supplementary material for: Medioresinol from Eucommiae cortex improves myocardial infarction-induced heart failure through activation of the PI3K/AKT/mTOR pathway: A network analysis and experimental study
Source: PLoS One. 2024 Sep 27;19(9):e0311143. doi: 10.1371/journal.pone.0311143 (PMC11433142; doi:10.1371/journal.pone.0311143)
Supplement: S1 File — (ZIP) [file pone.0311143.s009.zip › SMILES_MOL009055.smi]

OC1=C([O]=C2C(=C1)C(=CC(=C2)OC)O)C1=CC(=C(O)C(=C1)OC)OC	MOL009055
