# Supplementary material for: Medioresinol from Eucommiae cortex improves myocardial infarction-induced heart failure through activation of the PI3K/AKT/mTOR pathway: A network analysis and experimental study
Source: PLoS One. 2024 Sep 27;19(9):e0311143. doi: 10.1371/journal.pone.0311143 (PMC11433142; doi:10.1371/journal.pone.0311143)
Supplement: S1 File — (ZIP) [file pone.0311143.s009.zip › MOL009029.mol2]

@<TRIPOS>MOLECULE
MOL009029
   48    50     1     1     0
SMALL
GASTEIGER


@<TRIPOS>ATOM
      1 O          -2.511143   -1.244104   -1.709536 O.3       1 <1>        -0.333344 
      2 O          -7.532619   -0.991540   -5.011237 O.3       1 <1>        -0.357262 
      3 O           6.162300    0.545736    0.031156 O.3       1 <1>        -0.390992 
      4 O          -1.272077    2.650246   -4.184364 O.3       1 <1>        -0.394312 
      5 O          -0.607074   -2.247727    0.416163 O.3       1 <1>        -0.345313 
      6 O          -6.497895   -3.174952   -6.409811 O.3       1 <1>        -0.345349 
      7 C          -2.025889    0.500094   -3.326109 C.3       1 <1>         0.040673 
      8 C          -3.148282   -0.292996   -2.587896 C.3       1 <1>         0.099286 
      9 C          -0.847489    0.186502   -2.421102 C.ar      1 <1>        -0.006225 
     10 C          -4.046527   -1.043369   -3.575960 C.ar      1 <1>        -0.015146 
     11 C          -1.213644   -0.768990   -1.558550 C.ar      1 <1>         0.110458 
     12 C          -2.322804    2.016662   -3.433933 C.3       1 <1>         0.053790 
     13 C           0.508940    0.777540   -2.432995 C.ar      1 <1>        -0.048371 
     14 C          -6.214599   -1.397896   -4.791630 C.ar      1 <1>         0.102776 
     15 C          -5.381760   -0.651417   -3.819636 C.ar      1 <1>        -0.023729 
     16 C          -0.263869   -1.271220   -0.530302 C.ar      1 <1>         0.106528 
     17 C          -3.490849   -2.213673   -4.295933 C.ar      1 <1>        -0.053483 
     18 C           1.469987    0.312140   -1.483037 C.ar      1 <1>        -0.022387 
     19 C           1.045092   -0.730471   -0.508778 C.ar      1 <1>        -0.021984 
     20 C          -5.679403   -2.504686   -5.488670 C.ar      1 <1>         0.105421 
     21 C           5.262333    1.147482   -0.916948 C.3       1 <1>         0.062691 
     22 C          -4.277413   -2.922571   -5.227484 C.ar      1 <1>        -0.028818 
     23 C           2.864761    0.907559   -1.527213 C.2       1 <1>        -0.056294 
     24 C           3.909410    0.493089   -0.795067 C.2       1 <1>        -0.058388 
     25 C          -1.936369   -2.788039    0.472993 C.3       1 <1>         0.043136 
     26 C          -5.971319   -4.211939   -7.253324 C.3       1 <1>         0.043135 
     27 H          -7.970968   -1.555649   -5.641815 H         1 <1>         0.217422 
     28 H           7.040709    0.913013   -0.001469 H         1 <1>         0.209823 
     29 H          -1.399807    3.588577   -4.291227 H         1 <1>         0.209422 
     30 H          -1.808952    0.076915   -4.319923 H         1 <1>         0.040076 
     31 H          -3.733571    0.374727   -1.934706 H         1 <1>         0.065829 
     32 H          -3.287599    2.152309   -3.952216 H         1 <1>         0.056395 
     33 H          -2.393034    2.454694   -2.423570 H         1 <1>         0.056395 
     34 H           0.762095    1.541394   -3.158838 H         1 <1>         0.062707 
     35 H          -5.812300    0.198839   -3.302949 H         1 <1>         0.064759 
     36 H          -2.468992   -2.525840   -4.103198 H         1 <1>         0.062192 
     37 H           1.723184   -1.102244    0.247505 H         1 <1>         0.065001 
     38 H           5.163995    2.228214   -0.718814 H         1 <1>         0.060128 
     39 H           5.636656    1.001008   -1.944253 H         1 <1>         0.060128 
     40 H          -3.836708   -3.769815   -5.738351 H         1 <1>         0.064420 
     41 H           3.032636    1.736092   -2.215695 H         1 <1>         0.062105 
     42 H           3.837477   -0.330122   -0.088889 H         1 <1>         0.059478 
     43 H          -1.972006   -3.504041    1.306842 H         1 <1>         0.052871 
     44 H          -2.184581   -3.326833   -0.454081 H         1 <1>         0.052871 
     45 H          -2.676315   -1.995892    0.665064 H         1 <1>         0.052871 
     46 H          -6.780192   -4.546480   -7.919372 H         1 <1>         0.052871 
     47 H          -5.144656   -3.831924   -7.873508 H         1 <1>         0.052871 
     48 H          -5.635267   -5.075701   -6.659628 H         1 <1>         0.052871 
@<TRIPOS>BOND
     1    1    8 1    
     2   11    1 1    
     3   14    2 1    
     4    2   27 1    
     5   21    3 1    
     6    3   28 1    
     7   12    4 1    
     8    4   29 1    
     9   16    5 1    
    10    5   25 1    
    11   20    6 1    
    12    6   26 1    
    13    7    8 1    
    14    9    7 1    
    15    7   12 1    
    16    7   30 1    
    17    8   10 1    
    18    8   31 1    
    19    9   11 2    
    20   13    9 1    
    21   10   15 2    
    22   10   17 1    
    23   16   11 1    
    24   12   32 1    
    25   12   33 1    
    26   18   13 2    
    27   13   34 1    
    28   15   14 1    
    29   14   20 2    
    30   15   35 1    
    31   19   16 2    
    32   17   22 2    
    33   17   36 1    
    34   18   19 1    
    35   23   18 1    
    36   19   37 1    
    37   22   20 1    
    38   24   21 1    
    39   21   38 1    
    40   21   39 1    
    41   22   40 1    
    42   23   24 2    
    43   23   41 1    
    44   24   42 1    
    45   25   43 1    
    46   25   44 1    
    47   25   45 1    
    48   26   46 1    
    49   26   47 1    
    50   26   48 1    
@<TRIPOS>SUBSTRUCTURE
     1 ****        2 TEMP              0 ****  ****    0 ROOT 
@<TRIPOS>NORMAL
@<TRIPOS>FF_PBC
FORCE_FIELD_SETUP_FEATURE Force Field Setup information
v1.0  0 0.000000 0.000000 0.000000 0.000000 0.000000 0.000000 NONE 0 0 0 0 1 0 0 0 0 0 0 0 0
